# Supplementary material for: 5-Bromo-3-cyclo­hexyl­sulfonyl-2,7-dimethyl-1-benzofuran
Source: Acta Crystallogr Sect E Struct Rep Online. 2011 Apr 29;67(Pt 5):o1279. doi: 10.1107/S160053681101539X (PMC3089243; doi:10.1107/S160053681101539X)
Supplement: Supplementary file 2 [file e-67-o1279-Isup2.hkl]

# 
# h,k,l, Fc-squared, Fo-squared, sigma(Fo-squared) and status flag 
# 
data_I
_shelx_title ' 1081 IN P-1' 
_shelx_refln_list_code          4 
_shelx_F_calc_maximum      186.02 
_exptl_crystal_F_000       380.00 
_reflns_d_resolution_high  0.7686 
 
loop_ 
 _symmetry_equiv_pos_as_xyz 
 'x, y, z' 
 '-x, -y, -z' 
 
_cell_length_a     6.6992 
_cell_length_b     8.4654 
_cell_length_c    14.1065 
_cell_angle_alpha 101.773 
_cell_angle_beta   99.283 
_cell_angle_gamma  92.067 
 
_shelx_F_squared_multiplier     1.000 
 
loop_ 
 _refln_index_h 
 _refln_index_k 
 _refln_index_l 
 _refln_F_squared_calc 
 _refln_F_squared_meas 
 _refln_F_squared_sigma 
 _refln_observed_status 
   1   0   0      813.99      839.12     12.41 o 
   2   0   0     3364.33     3314.76     64.88 o 
   3   0   0       60.37       45.11      1.37 o 
   4   0   0      604.62      573.94     10.34 o 
   5   0   0     1230.10     1218.61     22.63 o 
   6   0   0      336.63      333.49      7.98 o 
   7   0   0       25.88       25.29      3.07 o 
   8   0   0        8.03        0.79      3.29 o 
  -8   1   0      117.42      106.32      5.40 o 
  -7   1   0      207.18      197.25      6.73 o 
  -6   1   0       40.07       38.50      2.73 o 
  -5   1   0      513.93      492.53      9.39 o 
  -4   1   0      320.72      332.21      7.70 o 
  -3   1   0     3038.35     3077.86     50.38 o 
  -2   1   0      311.16      337.90      6.55 o 
  -1   1   0     2260.80     2339.08     63.70 o 
   0   1   0     3919.02     3143.34     76.56 o 
   1   1   0       73.07       85.12      1.52 o 
   2   1   0     5545.15     5283.77     85.80 o 
   3   1   0      212.10      239.61      3.73 o 
   4   1   0     5330.83     5050.54     75.00 o 
   5   1   0     1168.80     1140.79     18.96 o 
   6   1   0     1830.08     1721.74     31.87 o 
   7   1   0      102.19       99.46      4.75 o 
   8   1   0       35.61       42.37      5.02 o 
  -8   2   0       59.08       54.38      4.44 o 
  -7   2   0      320.25      306.57     12.53 o 
  -6   2   0      154.86      139.56      4.67 o 
  -5   2   0       14.00       12.18      1.65 o 
  -4   2   0      215.99      235.23      5.36 o 
  -3   2   0      674.08      719.14     13.78 o 
  -2   2   0     1995.56     2180.79     35.65 o 
  -1   2   0    16611.19    12548.01    275.46 o 
   0   2   0     1579.36     1755.83     26.69 o 
   1   2   0     9069.71     7381.70    142.08 o 
   2   2   0     1061.27     1075.79     17.77 o 
   3   2   0     1024.66      979.79     19.81 o 
   4   2   0     1504.93     1507.86     24.35 o 
   5   2   0      170.03      171.26      4.28 o 
   6   2   0      714.17      731.46     13.11 o 
   7   2   0       47.59       45.56      4.57 o 
   8   2   0      391.98      406.44     13.78 o 
  -8   3   0       52.79       53.33      5.80 o 
  -7   3   0      135.75      135.04     10.03 o 
  -6   3   0      266.46      261.22      9.10 o 
  -5   3   0      512.59      527.99     10.28 o 
  -4   3   0       30.94       31.16      2.16 o 
  -3   3   0     1604.37     1649.03     25.63 o 
  -2   3   0       36.01       40.58      1.25 o 
  -1   3   0      376.70      466.91      9.21 o 
   0   3   0      333.56      389.29      6.42 o 
   1   3   0     1417.73     1394.03     21.50 o 
   2   3   0     1054.46     1156.89     18.04 o 
   3   3   0     2193.25     2232.16     36.54 o 
   4   3   0      248.94      238.93      5.50 o 
   5   3   0     1626.20     1551.87     28.92 o 
   6   3   0      615.76      638.42     13.55 o 
   7   3   0      139.79      140.95      5.90 o 
   8   3   0      344.42      343.83     12.72 o 
  -8   4   0      172.25      185.68      9.38 o 
  -7   4   0      222.25      225.77      9.75 o 
  -6   4   0        3.09       -0.96      1.92 o 
  -5   4   0     1005.43      992.72     17.81 o 
  -4   4   0       75.10       79.26      2.66 o 
  -3   4   0     1954.09     2042.84     27.41 o 
  -2   4   0      296.22      318.02      5.39 o 
  -1   4   0       87.07      129.45      2.83 o 
   0   4   0       74.88       68.10      2.77 o 
   1   4   0      661.97      636.56     10.41 o 
   2   4   0        3.20       10.04      1.71 o 
   3   4   0      274.37      274.03      5.44 o 
   4   4   0       19.10       17.77      2.36 o 
   5   4   0      169.44      199.37      5.78 o 
   6   4   0      209.04      198.81      9.29 o 
   7   4   0      364.50      373.38     10.53 o 
  -7   5   0       26.94       23.58      4.16 o 
  -6   5   0      566.47      575.40     13.66 o 
  -5   5   0      339.11      364.56      9.50 o 
  -4   5   0      241.29      248.78      5.16 o 
  -3   5   0      377.75      374.23      7.88 o 
  -2   5   0      204.27      207.81      4.24 o 
  -1   5   0      561.66      561.39      9.48 o 
   0   5   0       35.08       39.71      1.40 o 
   1   5   0     1233.83     1222.40     19.24 o 
   2   5   0      138.13      135.46      4.12 o 
   3   5   0      465.21      465.00     10.25 o 
   4   5   0       67.70       64.23      3.58 o 
   5   5   0      260.22      275.33      8.69 o 
   6   5   0       52.29       52.81      4.16 o 
   7   5   0      230.85      231.30      8.08 o 
  -7   6   0       10.51       16.95      4.25 o 
  -6   6   0      826.93      813.06     20.43 o 
  -5   6   0        5.90       15.06      4.33 o 
  -4   6   0      155.13      154.97      8.40 o 
  -3   6   0       49.68       65.71      3.29 o 
  -2   6   0      877.87      909.52     22.93 o 
  -1   6   0      431.33      450.17      8.52 o 
   0   6   0      148.58      154.86      3.39 o 
   1   6   0      144.25      148.90      3.90 o 
   2   6   0        5.24        6.86      1.94 o 
   3   6   0      398.52      422.00     10.93 o 
   4   6   0       25.19       26.98      3.05 o 
   5   6   0      153.85      162.09      6.50 o 
   6   6   0       40.92       50.16      5.26 o 
  -6   7   0      138.73      146.59      8.57 o 
  -5   7   0      118.65      123.96     11.30 o 
  -4   7   0      566.63      587.20     15.39 o 
  -3   7   0        7.38        6.16      2.69 o 
  -2   7   0      832.14      843.69     23.50 o 
  -1   7   0      190.56      172.29      4.84 o 
   0   7   0      364.38      383.86     21.55 o 
   1   7   0       16.99       17.22      2.55 o 
   2   7   0      116.56      119.00      5.29 o 
   3   7   0      289.70      254.27      8.87 o 
   4   7   0      440.46      440.57     16.09 o 
   5   7   0       31.17       30.10      4.29 o 
   6   7   0       26.18       32.69      7.86 o 
  -6   8   0        1.20       -2.04      4.04 o 
  -5   8   0      175.73      170.95      7.77 o 
  -4   8   0      259.95      263.05     17.03 o 
  -3   8   0      127.40      142.26      6.42 o 
  -2   8   0      508.28      527.36     13.96 o 
  -1   8   0       99.18      102.84      7.06 o 
   0   8   0      860.03      816.90     19.27 o 
   1   8   0       41.58       45.99      3.66 o 
   2   8   0      802.84      777.48     21.01 o 
   3   8   0       40.36       41.21      4.21 o 
   4   8   0      127.10      126.29      6.72 o 
   5   8   0       19.25       17.26      7.86 o 
  -5   9   0      337.65      337.50     11.72 o 
  -4   9   0        8.27        8.83      4.08 o 
  -3   9   0      289.10      281.76     16.43 o 
  -2   9   0      164.27      170.03      9.67 o 
  -1   9   0      290.44      274.40     30.41 o 
   0   9   0      488.46      478.57     17.77 o 
   1   9   0       33.69       36.92      6.21 o 
   2   9   0      537.69      530.82     15.82 o 
   3   9   0       71.73       74.70      5.63 o 
   4   9   0      249.75      258.23     10.45 o 
  -3  10   0       69.62       65.70     12.29 o 
  -2  10   0        0.40        1.54      5.37 o 
  -1  10   0      481.61      456.91     18.75 o 
   0  10   0       59.70       66.07      7.17 o 
   1  10   0     1115.69     1073.61     46.25 o 
   2  10   0       27.64       41.30      7.86 o 
  -2 -10   1        8.14        6.59      6.33 o 
  -1 -10   1      116.65      106.02      8.17 o 
   0 -10   1       30.00       33.60      7.86 o 
   1 -10   1       16.01        9.54      5.21 o 
   2 -10   1      202.76      186.68     11.24 o 
   3 -10   1        5.06       -1.10      5.44 o 
  -4  -9   1      310.71      307.33     11.37 o 
  -3  -9   1        2.51        4.93      3.67 o 
  -2  -9   1      325.12      299.27      9.48 o 
  -1  -9   1        2.93        0.54      2.67 o 
   0  -9   1      212.02      221.84     11.01 o 
   1  -9   1        8.76       11.54      4.46 o 
   2  -9   1       52.85       33.88      5.51 o 
   3  -9   1        6.50        5.98      4.74 o 
   4  -9   1       19.11       16.92      4.14 o 
   5  -9   1       45.94       50.09      5.58 o 
  -5  -8   1      377.92      347.42     12.36 o 
  -4  -8   1      152.99      166.53      7.88 o 
  -3  -8   1       23.03       31.63      3.93 o 
  -2  -8   1     1028.97     1004.92     23.12 o 
  -1  -8   1      276.99      259.14      8.12 o 
   0  -8   1      373.37      338.34      9.65 o 
   1  -8   1       10.91       12.08      2.77 o 
   2  -8   1       41.13       36.04      3.53 o 
   3  -8   1       12.62        8.20      3.07 o 
   4  -8   1       77.27       78.74      5.34 o 
   5  -8   1       11.11       20.08      5.78 o 
   6  -8   1       26.28       27.84      4.86 o 
  -6  -7   1        0.15        0.88      4.18 o 
  -5  -7   1      755.02      760.72     21.41 o 
  -4  -7   1      107.59      103.72      5.55 o 
  -3  -7   1      973.53      944.01     24.82 o 
  -2  -7   1       14.85       15.65      2.56 o 
  -1  -7   1     2497.33     2350.82     49.80 o 
   0  -7   1      326.82      319.39      9.98 o 
   1  -7   1      295.73      286.56      6.82 o 
   2  -7   1      310.05      288.38     10.72 o 
   3  -7   1       47.70       44.21      4.15 o 
   4  -7   1      301.72      293.47      9.69 o 
   5  -7   1       31.63       33.13      7.15 o 
   6  -7   1        6.14        4.72      3.82 o 
  -6  -6   1      187.68      175.37     10.75 o 
  -5  -6   1      262.83      267.11      8.40 o 
  -4  -6   1      245.79      241.17      7.52 o 
  -3  -6   1     1778.94     1739.69     33.81 o 
  -2  -6   1       57.77       66.65      3.32 o 
  -1  -6   1     2223.90     2149.11     33.42 o 
   0  -6   1      144.97      150.09      3.43 o 
   1  -6   1      732.64      686.04     14.06 o 
   2  -6   1      106.89      108.14      3.05 o 
   3  -6   1      702.88      712.99     13.15 o 
   4  -6   1      365.44      353.29      9.20 o 
   5  -6   1      150.34      148.48      6.75 o 
   6  -6   1      201.59      196.13      9.85 o 
   7  -6   1       24.16       20.33      6.52 o 
  -7  -5   1       93.75      122.39     10.64 o 
  -6  -5   1      290.46      303.56      8.82 o 
  -5  -5   1      472.93      445.37     11.75 o 
  -4  -5   1     1738.67     1624.20     35.54 o 
  -3  -5   1      725.76      690.64     14.40 o 
  -2  -5   1      637.85      625.32     10.38 o 
  -1  -5   1      784.78      807.53     13.05 o 
   0  -5   1     1077.85     1060.52     16.91 o 
   1  -5   1     2767.90     2737.89     39.55 o 
   2  -5   1       27.71       30.56      2.08 o 
   3  -5   1     1078.72     1110.27     16.34 o 
   4  -5   1      146.21      157.12      3.58 o 
   5  -5   1      343.43      364.61      7.12 o 
   6  -5   1      114.24      116.50      5.35 o 
   7  -5   1       25.33       22.65     14.19 o 
  -7  -4   1       48.36       54.29      4.31 o 
  -6  -4   1      244.81      240.23      9.14 o 
  -5  -4   1       48.26       46.74      2.85 o 
  -4  -4   1     1685.68     1663.44     35.96 o 
  -3  -4   1      206.53      209.99      5.46 o 
  -2  -4   1     1043.65     1004.56     15.90 o 
  -1  -4   1      916.15      952.74     15.10 o 
   0  -4   1     2020.11     1999.54     32.93 o 
   1  -4   1     5393.46     5340.40     75.85 o 
   2  -4   1      418.34      421.27      7.04 o 
   3  -4   1      868.52      879.10     14.32 o 
   4  -4   1       23.47       23.10      1.71 o 
   5  -4   1     2035.64     1991.03     33.75 o 
   6  -4   1        0.21        0.93      1.95 o 
   7  -4   1      424.19      434.61     14.68 o 
   8  -4   1       23.73       22.77      7.60 o 
  -8  -3   1       56.83       59.80      8.36 o 
  -7  -3   1        7.84       10.47      3.03 o 
  -6  -3   1      408.07      393.21      9.18 o 
  -5  -3   1       98.19      102.85      3.26 o 
  -4  -3   1      830.37      847.31     15.93 o 
  -3  -3   1        1.35        3.27      1.95 o 
  -2  -3   1     1232.26     1257.92     19.56 o 
  -1  -3   1      246.46      226.06      4.21 o 
   0  -3   1     3323.58     3219.75     48.91 o 
   1  -3   1      757.18      840.84     12.42 o 
   2  -3   1     1648.37     1621.93     21.70 o 
   3  -3   1     1437.64     1522.35     23.72 o 
   4  -3   1      581.18      588.62     10.95 o 
   5  -3   1     1266.20     1270.45     22.15 o 
   6  -3   1       30.11       31.48      2.70 o 
   7  -3   1      778.18      785.27     17.98 o 
   8  -3   1        0.46        5.18      4.26 o 
  -8  -2   1      160.36      169.27     11.91 o 
  -7  -2   1      182.01      191.57      8.15 o 
  -6  -2   1      212.34      220.53      5.36 o 
  -5  -2   1       63.30       60.04      3.17 o 
  -4  -2   1      243.58      231.10      4.35 o 
  -3  -2   1      650.67      723.15     11.67 o 
  -2  -2   1      681.19      728.60     11.50 o 
  -1  -2   1       20.45       22.10      1.30 o 
   0  -2   1     2525.33     2447.95     39.83 o 
   1  -2   1        4.38        1.31      0.46 o 
   2  -2   1     5654.41     5304.40     85.26 o 
   3  -2   1      188.65      207.20      4.47 o 
   4  -2   1     3311.15     3128.18     51.21 o 
   5  -2   1       38.87       35.42      2.39 o 
   6  -2   1      983.37      954.68     18.78 o 
   7  -2   1      530.23      513.45     12.72 o 
   8  -2   1       96.11       96.46      5.51 o 
  -8  -1   1       63.74       64.28      5.28 o 
  -7  -1   1      342.99      342.03      9.26 o 
  -6  -1   1      940.49      877.08     17.20 o 
  -5  -1   1       35.71       37.97      2.01 o 
  -4  -1   1      883.90      886.37     13.74 o 
  -3  -1   1      777.93      847.31     12.28 o 
  -2  -1   1      220.10      230.16      3.93 o 
  -1  -1   1       37.50       39.92      0.88 o 
   0  -1   1      505.44      537.99      8.92 o 
   1  -1   1      240.72      255.51      6.75 o 
   2  -1   1     4499.35     4405.94    104.13 o 
   3  -1   1      206.11      207.39      5.13 o 
   4  -1   1     1784.32     1749.49     35.18 o 
   5  -1   1      110.74      115.80      3.55 o 
   6  -1   1      953.00      920.52     18.12 o 
   7  -1   1       96.17       91.04      4.77 o 
   8  -1   1      606.35      562.87     14.14 o 
  -8   0   1       51.09       43.34      3.94 o 
  -7   0   1      416.41      423.71     12.13 o 
  -6   0   1       99.08       95.32      3.75 o 
  -5   0   1      868.66      875.39     15.40 o 
  -4   0   1      235.61      212.71      5.61 o 
  -3   0   1      364.10      345.68      6.65 o 
  -2   0   1     4660.79     4440.57     67.84 o 
  -1   0   1     1966.70     2003.14     30.25 o 
   0   0   1     3233.86     2466.69     71.40 o 
   1   0   1      618.40      661.13     10.45 o 
   2   0   1       49.57       49.65      1.35 o 
   3   0   1     2972.91     3114.58     58.03 o 
   4   0   1       13.59       16.12      1.17 o 
   5   0   1      230.37      210.61      5.49 o 
   6   0   1      321.59      307.90      7.59 o 
   7   0   1      202.82      177.81      6.38 o 
   8   0   1      347.33      347.31     10.09 o 
  -8   1   1       87.80       92.41      5.04 o 
  -7   1   1      829.89      803.16     17.94 o 
  -6   1   1      368.70      360.66      9.97 o 
  -5   1   1     3324.22     3225.03     52.83 o 
  -4   1   1      147.56      170.48      4.35 o 
  -3   1   1     2711.77     2615.51     45.10 o 
  -2   1   1      293.98      309.33      5.22 o 
  -1   1   1     1547.86     1632.36     26.07 o 
   0   1   1     1017.12     1118.59     14.70 o 
   1   1   1      447.85      485.54      8.10 o 
   2   1   1     3078.35     3070.77     50.21 o 
   3   1   1      627.17      631.52     15.97 o 
   4   1   1      126.84      125.09      3.66 o 
   5   1   1       19.18       19.36      1.73 o 
   6   1   1        5.96        6.42      1.84 o 
   7   1   1      527.28      516.57     12.77 o 
   8   1   1      136.71      135.41      7.61 o 
  -8   2   1      105.79      106.96      5.35 o 
  -7   2   1       16.51       20.34      2.91 o 
  -6   2   1     1384.11     1342.94     23.41 o 
  -5   2   1      155.96      145.37      4.11 o 
  -4   2   1      223.59      203.29      6.95 o 
  -3   2   1     2755.48     2638.46     40.51 o 
  -2   2   1      350.84      402.32      6.70 o 
  -1   2   1    34601.85    22265.73    712.59 o 
   0   2   1      549.72      620.98     13.16 o 
   1   2   1     1368.95     1423.68     27.55 o 
   2   2   1        1.33        1.12      1.18 o 
   3   2   1       68.79      115.01      2.85 o 
   4   2   1      483.99      501.11      8.98 o 
   5   2   1      516.41      498.48      9.24 o 
   6   2   1       19.75       14.11      2.45 o 
   7   2   1       21.74       21.41      3.31 o 
   8   2   1       11.52        5.57      4.00 o 
  -8   3   1      284.56      288.08     11.35 o 
  -7   3   1      114.40      102.49      6.26 o 
  -6   3   1     1111.75     1092.28     19.55 o 
  -5   3   1       38.72       43.99      2.82 o 
  -4   3   1     2301.59     2248.92     37.19 o 
  -3   3   1      541.30      517.78      9.39 o 
  -2   3   1     4167.54     4312.98     62.56 o 
  -1   3   1      367.05      313.29      4.74 o 
   0   3   1     2128.90     2227.30     31.91 o 
   1   3   1     5495.67     5325.23     90.68 o 
   2   3   1      229.88      258.35      5.38 o 
   3   3   1     2022.80     1935.55     31.92 o 
   4   3   1      229.69      223.35      5.24 o 
   5   3   1     1205.49     1104.99     21.21 o 
   6   3   1        6.94        4.79      3.34 o 
   7   3   1        5.98        1.77      3.05 o 
  -8   4   1       86.44       85.40      6.70 o 
  -7   4   1        1.75       -3.40      3.40 o 
  -6   4   1       32.94       33.52      3.32 o 
  -5   4   1       27.59       34.48      2.09 o 
  -4   4   1      595.61      591.46     10.26 o 
  -3   4   1      483.28      531.32      8.18 o 
  -2   4   1     9940.52     9584.39    173.92 o 
  -1   4   1      132.32      182.38      3.29 o 
   0   4   1     6712.63     6410.09     90.36 o 
   1   4   1      406.22      362.93      8.28 o 
   2   4   1      208.80      200.66      8.18 o 
   3   4   1     1434.60     1437.09     27.80 o 
   4   4   1      832.16      786.25     18.24 o 
   5   4   1      575.45      598.93     16.82 o 
   6   4   1       21.10       18.47      4.29 o 
   7   4   1      169.72      165.91      6.72 o 
  -7   5   1        3.53        0.95      4.28 o 
  -6   5   1      186.03      203.20      6.92 o 
  -5   5   1      391.51      382.08      9.70 o 
  -4   5   1      690.20      686.00     15.64 o 
  -3   5   1      758.90      796.33     12.38 o 
  -2   5   1       34.67       31.96      1.65 o 
  -1   5   1       60.69       71.21      1.80 o 
   0   5   1     1793.10     1761.00     27.20 o 
   1   5   1       37.17       43.78      1.95 o 
   2   5   1     2272.78     2337.34     40.77 o 
   3   5   1      296.38      270.50      8.33 o 
   4   5   1     1615.18     1499.02     33.03 o 
   5   5   1      489.99      469.72     12.56 o 
   6   5   1      112.65      105.02      5.27 o 
   7   5   1      110.92      102.08      6.14 o 
  -7   6   1        2.57        2.80      3.80 o 
  -6   6   1      253.84      255.89      9.40 o 
  -5   6   1       52.87       51.71      4.39 o 
  -4   6   1      647.19      651.95     17.13 o 
  -3   6   1     1213.29     1176.64     52.42 o 
  -2   6   1       91.72       82.21      4.04 o 
  -1   6   1      378.98      389.88     10.65 o 
   0   6   1      512.93      464.50      9.41 o 
   1   6   1      410.21      392.23      8.86 o 
   2   6   1     1646.57     1630.65     31.73 o 
   3   6   1       56.64       52.03      3.29 o 
   4   6   1      158.92      169.44      6.24 o 
   5   6   1       98.59       85.96      5.73 o 
   6   6   1      662.53      637.38     15.60 o 
  -6   7   1       53.70       63.92      5.50 o 
  -5   7   1      132.40      126.03      6.50 o 
  -4   7   1        1.28        4.18      2.92 o 
  -3   7   1       11.24        9.27      2.77 o 
  -2   7   1      244.30      269.69      8.36 o 
  -1   7   1       29.14       24.92      3.78 o 
   0   7   1      332.08      325.84      8.88 o 
   1   7   1      398.46      379.30     10.21 o 
   2   7   1      729.09      673.86     19.97 o 
   3   7   1      203.59      205.19      8.04 o 
   4   7   1      259.00      240.06     17.99 o 
   5   7   1       82.52       78.85      5.82 o 
  -6   8   1       16.30       15.82      4.44 o 
  -5   8   1      171.74      183.63      8.01 o 
  -4   8   1        0.30        1.92      3.35 o 
  -3   8   1      100.25      101.37      7.71 o 
  -2   8   1       15.33       19.36      3.26 o 
  -1   8   1      135.69      118.87      7.29 o 
   0   8   1        6.76       13.78      4.17 o 
   1   8   1       70.48       66.67      4.02 o 
   2   8   1       33.26       33.70      3.33 o 
   3   8   1       77.12       78.90      7.48 o 
   4   8   1      130.54      130.77      7.04 o 
   5   8   1      137.32      131.48      7.70 o 
  -5   9   1      179.41      196.68     12.83 o 
  -4   9   1       60.84       63.54      5.41 o 
  -3   9   1      171.75      157.17      9.71 o 
  -2   9   1       37.05       34.78      5.62 o 
  -1   9   1      134.63      130.93      8.54 o 
   0   9   1       55.02       67.24      6.64 o 
   1   9   1       69.20       60.59      6.28 o 
   2   9   1       17.69       24.33      6.08 o 
   3   9   1      307.60      299.23     10.99 o 
  -3  10   1      153.47      151.88     20.40 o 
  -2  10   1       26.55       24.61      5.87 o 
  -1  10   1      120.42      105.60     20.27 o 
   0  10   1      166.90      174.12     12.54 o 
   1  10   1       89.11       86.48     10.64 o 
   2  10   1        5.38       -2.53      5.83 o 
  -3 -10   2      309.01      335.45     12.09 o 
  -2 -10   2        2.82        0.59      3.39 o 
  -1 -10   2       86.91       97.06      7.86 o 
   0 -10   2      353.39      363.99     15.31 o 
   1 -10   2       35.91       36.16      6.19 o 
   2 -10   2      642.92      578.44     42.32 o 
   3 -10   2        6.53        8.39      5.34 o 
  -4  -9   2       19.09       26.78      4.66 o 
  -3  -9   2      232.28      229.43      9.05 o 
  -2  -9   2        0.39        1.71      3.03 o 
  -1  -9   2      663.47      645.19     19.70 o 
   0  -9   2       41.92       45.43      5.74 o 
   1  -9   2      917.75      897.01     72.22 o 
   2  -9   2      229.39      230.72      9.11 o 
   3  -9   2      356.74      354.24     11.41 o 
   4  -9   2      172.77      164.23     10.45 o 
   5  -9   2       31.89       30.86      4.99 o 
  -5  -8   2       29.60       39.16      4.91 o 
  -4  -8   2       77.84       76.28      5.38 o 
  -3  -8   2        7.51        6.71      4.69 o 
  -2  -8   2      115.02      102.37      4.93 o 
  -1  -8   2      343.27      343.33      9.75 o 
   0  -8   2        7.67       10.48      2.79 o 
   1  -8   2     1151.06     1182.94     29.08 o 
   2  -8   2        5.56        0.25      2.67 o 
   3  -8   2      798.01      804.71     19.91 o 
   4  -8   2      136.26      125.10      6.39 o 
   5  -8   2      501.47      515.02     18.78 o 
   6  -8   2      230.56      239.62      9.70 o 
  -6  -7   2        4.42        7.35      6.33 o 
  -5  -7   2      280.18      273.85     10.21 o 
  -4  -7   2       73.49       72.75      4.73 o 
  -3  -7   2      405.21      395.61     11.10 o 
  -2  -7   2       64.55       61.20      3.15 o 
  -1  -7   2      198.35      204.84      7.24 o 
   0  -7   2       81.93       90.38      3.08 o 
   1  -7   2      276.91      272.78      6.62 o 
   2  -7   2      368.84      366.11      9.52 o 
   3  -7   2      213.42      224.73      7.95 o 
   4  -7   2       13.31       14.91      3.45 o 
   5  -7   2      334.50      348.07     11.26 o 
   6  -7   2        3.09       -3.49      3.86 o 
  -7  -6   2       22.07       21.03      6.59 o 
  -6  -6   2      351.50      346.79     12.09 o 
  -5  -6   2      194.69      205.70      7.33 o 
  -4  -6   2        8.55       10.47      2.55 o 
  -3  -6   2     1489.39     1453.05     28.47 o 
  -2  -6   2      588.62      579.62     12.41 o 
  -1  -6   2      245.19      234.28      4.75 o 
   0  -6   2      239.45      259.33      5.15 o 
   1  -6   2      224.72      238.40      5.26 o 
   2  -6   2      392.81      399.62      7.65 o 
   3  -6   2      394.57      411.24      9.02 o 
   4  -6   2      168.56      178.47      4.40 o 
   5  -6   2      127.14      136.25      5.54 o 
   6  -6   2      169.97      174.72      7.64 o 
   7  -6   2      223.36      234.17     10.81 o 
  -7  -5   2        0.75       -1.01      5.83 o 
  -6  -5   2      656.48      655.59     15.31 o 
  -5  -5   2      115.02      110.72      4.89 o 
  -4  -5   2      806.48      831.65     19.12 o 
  -3  -5   2        3.43        6.38      1.28 o 
  -2  -5   2     2105.05     2110.52     29.56 o 
  -1  -5   2      124.07      116.59      2.81 o 
   0  -5   2      384.56      367.90      6.57 o 
   1  -5   2      272.25      286.76      5.94 o 
   2  -5   2       11.26        9.71      1.23 o 
   3  -5   2      267.51      290.33      5.58 o 
   4  -5   2      386.31      401.93      7.44 o 
   5  -5   2        4.28        3.55      1.71 o 
   6  -5   2       90.71       92.86      4.84 o 
   7  -5   2      173.14      171.41      8.76 o 
  -7  -4   2      504.40      501.48     22.30 o 
  -6  -4   2      259.71      262.90      7.64 o 
  -5  -4   2      102.59      108.76      4.54 o 
  -4  -4   2     2625.29     2600.63     42.57 o 
  -3  -4   2      284.52      298.00      5.91 o 
  -2  -4   2     1275.83     1260.86     17.87 o 
  -1  -4   2        5.64       12.12      1.45 o 
   0  -4   2      749.28      700.56     14.92 o 
   1  -4   2       13.27       18.16      1.14 o 
   2  -4   2      490.75      447.12      7.49 o 
   3  -4   2       16.00       14.13      1.35 o 
   4  -4   2      672.46      682.09     11.66 o 
   5  -4   2       87.84       93.79      3.55 o 
   6  -4   2       48.52       53.03      4.48 o 
   7  -4   2       27.66       29.89      3.61 o 
   8  -4   2       12.96       12.85      5.19 o 
  -8  -3   2       64.48       75.01      9.12 o 
  -7  -3   2      588.85      595.99     24.83 o 
  -6  -3   2      254.45      248.29      6.56 o 
  -5  -3   2     1430.85     1418.47     23.53 o 
  -4  -3   2      656.89      689.44     12.24 o 
  -3  -3   2     1205.79     1254.09     20.91 o 
  -2  -3   2      901.78      893.38     14.09 o 
  -1  -3   2     1634.40     1679.00     34.11 o 
   0  -3   2     3563.11     3426.69     51.99 o 
   1  -3   2       66.45       71.19      1.56 o 
   2  -3   2     1087.14     1084.98     16.51 o 
   3  -3   2       49.57       51.04      1.72 o 
   4  -3   2      382.21      379.89      7.66 o 
   5  -3   2       26.45       27.99      2.47 o 
   6  -3   2       45.26       44.73      3.05 o 
   7  -3   2        9.11        4.25      2.92 o 
   8  -3   2      199.76      189.94      7.51 o 
  -8  -2   2       21.96       22.55      6.59 o 
  -7  -2   2      351.33      360.25      9.61 o 
  -6  -2   2      442.66      440.46      8.57 o 
  -5  -2   2     2490.38     2467.89     39.21 o 
  -4  -2   2      123.69      132.88      3.18 o 
  -3  -2   2     2209.18     2227.45     32.07 o 
  -2  -2   2     2575.33     2712.08     38.77 o 
  -1  -2   2     2252.67     2276.67     31.35 o 
   0  -2   2      637.21      657.61     10.31 o 
   1  -2   2      309.67      295.31      4.30 o 
   2  -2   2      899.45      848.61     15.05 o 
   3  -2   2       33.51       29.73      1.54 o 
   4  -2   2     1779.07     1789.62     29.93 o 
   5  -2   2       21.52       21.07      1.95 o 
   6  -2   2      227.36      222.93      7.08 o 
   7  -2   2        0.94       -2.11      2.71 o 
   8  -2   2       43.30       40.34      4.22 o 
  -8  -1   2       45.58       48.04      6.97 o 
  -7  -1   2      361.24      338.42      9.16 o 
  -6  -1   2      579.95      589.93     12.31 o 
  -5  -1   2     1235.09     1188.02     20.35 o 
  -4  -1   2     1119.81     1107.81     16.82 o 
  -3  -1   2     3164.10     3270.17     53.83 o 
  -2  -1   2      143.64      123.52      2.16 o 
  -1  -1   2     9583.10     7570.76    117.32 o 
   0  -1   2      571.98      582.86      7.84 o 
   1  -1   2    12161.94     9289.71    295.20 o 
   2  -1   2     3240.37     3206.23     51.87 o 
   3  -1   2      321.74      306.72      7.76 o 
   4  -1   2      720.66      713.84     15.51 o 
   5  -1   2      221.76      222.18      5.84 o 
   6  -1   2      525.27      496.29     12.76 o 
   7  -1   2       15.00       19.09      3.11 o 
   8  -1   2       93.39       89.76      5.26 o 
  -8   0   2      164.97      163.74      8.04 o 
  -7   0   2        2.96        2.87      2.37 o 
  -6   0   2      122.06      117.50      8.81 o 
  -5   0   2       18.14       16.85      1.56 o 
  -4   0   2     1256.92     1326.32     22.21 o 
  -3   0   2      875.38      912.40     14.49 o 
  -2   0   2      909.55      974.62     15.17 o 
  -1   0   2     5012.46     4446.54    125.75 o 
   0   0   2      349.10      370.46      5.80 o 
   1   0   2    15178.83    10413.98    362.54 o 
   2   0   2      275.72      354.70      7.90 o 
   3   0   2     4709.00     4662.78     86.22 o 
   4   0   2       93.15       89.55      2.87 o 
   5   0   2     2681.49     2531.54     45.37 o 
   6   0   2      647.66      610.59     12.89 o 
   7   0   2      150.97      138.80      5.75 o 
   8   0   2       92.44       97.98      6.63 o 
  -8   1   2      162.32      160.43      6.43 o 
  -7   1   2      241.32      233.27     10.96 o 
  -6   1   2      161.98      148.19      4.74 o 
  -5   1   2      148.83      146.58      3.97 o 
  -4   1   2     1036.18     1098.97     18.66 o 
  -3   1   2       70.33       88.13      2.19 o 
  -2   1   2     3743.36     3800.56     57.54 o 
  -1   1   2      140.41      162.59      2.77 o 
   0   1   2      932.64      983.05     12.37 o 
   1   1   2     5079.91     4786.27    118.65 o 
   2   1   2     3574.05     3651.23     71.26 o 
   3   1   2     2514.09     2487.44     49.86 o 
   4   1   2      229.50      241.16      5.06 o 
   5   1   2     2116.38     2068.18     33.24 o 
   6   1   2      153.16      150.53      4.51 o 
   7   1   2      932.45      905.74     25.00 o 
   8   1   2       56.61       61.95      9.38 o 
  -8   2   2       94.34      107.31     17.74 o 
  -7   2   2      130.56      127.07      5.41 o 
  -6   2   2      586.95      580.84     11.36 o 
  -5   2   2      278.03      253.72      5.68 o 
  -4   2   2       88.57       78.38      2.58 o 
  -3   2   2      437.37      428.87      8.16 o 
  -2   2   2      113.47      111.00      2.47 o 
  -1   2   2     4878.30     5055.47     95.52 o 
   0   2   2     2859.80     2948.39     54.98 o 
   1   2   2        9.27       10.87      0.39 o 
   2   2   2    10014.98     9682.89    203.77 o 
   3   2   2      505.76      514.65     12.40 o 
   4   2   2     1354.51     1344.11     21.93 o 
   5   2   2      651.32      620.74     11.20 o 
   6   2   2      483.82      444.05     11.26 o 
   7   2   2      776.52      810.36     19.77 o 
   8   2   2       61.48       59.24      6.18 o 
  -8   3   2      442.29      475.60     15.82 o 
  -7   3   2       56.39       53.88      5.57 o 
  -6   3   2     1109.02     1112.03     19.82 o 
  -5   3   2       85.80       79.88      2.96 o 
  -4   3   2      938.62      930.91     16.22 o 
  -3   3   2       88.93       96.83      2.47 o 
  -2   3   2      307.70      297.92      5.23 o 
  -1   3   2     2824.17     3039.06     45.62 o 
   0   3   2      145.99      148.84      5.34 o 
   1   3   2       43.61       41.61      1.43 o 
   2   3   2     1029.11     1086.85     26.38 o 
   3   3   2      127.33      127.63      3.33 o 
   4   3   2      254.03      248.68      7.28 o 
   5   3   2       39.10       37.93      3.47 o 
   6   3   2     1133.69     1123.98     24.38 o 
   7   3   2      374.47      380.02     16.11 o 
  -8   4   2       85.97       90.83     19.00 o 
  -7   4   2      520.92      526.62     14.45 o 
  -6   4   2       61.74       62.16      5.74 o 
  -5   4   2       91.85       92.04      4.06 o 
  -4   4   2     2302.35     2330.78     36.00 o 
  -3   4   2      163.77      200.00      6.08 o 
  -2   4   2     7265.38     7080.91    100.22 o 
  -1   4   2      266.43      287.39      5.24 o 
   0   4   2      596.58      618.49     11.13 o 
   1   4   2      173.29      201.47      4.41 o 
   2   4   2       63.56       54.00      2.23 o 
   3   4   2        3.36        5.51      1.80 o 
   4   4   2      380.82      394.32     10.40 o 
   5   4   2       85.85       81.47      3.75 o 
   6   4   2      148.88      152.89      7.15 o 
   7   4   2        3.09       -1.00      3.07 o 
  -7   5   2      369.99      366.26     11.69 o 
  -6   5   2       13.83       16.05      3.40 o 
  -5   5   2      861.75      891.65     17.26 o 
  -4   5   2      547.72      546.02     11.25 o 
  -3   5   2      478.14      497.92      9.65 o 
  -2   5   2      323.70      320.86      5.44 o 
  -1   5   2      848.43      897.33     16.64 o 
   0   5   2     2388.08     2381.01     41.95 o 
   1   5   2       96.96       97.93      2.85 o 
   2   5   2     1323.05     1296.85     23.31 o 
   3   5   2       43.74       42.57      2.88 o 
   4   5   2      456.51      448.63     11.61 o 
   5   5   2       33.14       27.81      3.35 o 
   6   5   2       47.23       52.78      4.40 o 
  -7   6   2        4.54       10.68      5.74 o 
  -6   6   2       46.15       45.97      4.61 o 
  -5   6   2      376.10      390.37     11.37 o 
  -4   6   2      165.10      169.55      5.89 o 
  -3   6   2     3266.99     3237.85     71.02 o 
  -2   6   2      112.22      114.15      8.57 o 
  -1   6   2     1897.33     1934.75     34.65 o 
   0   6   2       93.01       88.12      2.97 o 
   1   6   2       89.81       90.79      3.99 o 
   2   6   2      442.76      443.35     11.24 o 
   3   6   2      376.18      357.51     11.28 o 
   4   6   2      125.44      132.66      6.63 o 
   5   6   2        7.03       10.64      3.94 o 
   6   6   2       38.46       42.81      4.38 o 
  -6   7   2      204.65      195.74      8.39 o 
  -5   7   2      210.06      200.87      8.13 o 
  -4   7   2      487.97      461.66     27.24 o 
  -3   7   2       86.68       90.38      4.84 o 
  -2   7   2       17.14       27.97      3.21 o 
  -1   7   2      878.88      843.25     19.45 o 
   0   7   2        0.39       -1.16      2.89 o 
   1   7   2     1143.09     1131.22     66.14 o 
   2   7   2       67.27       63.38      3.97 o 
   3   7   2      688.49      646.86     18.27 o 
   4   7   2      185.44      177.39      7.98 o 
   5   7   2       42.66       36.23      5.02 o 
  -6   8   2       32.43       21.95      4.62 o 
  -5   8   2       14.33       17.44      4.25 o 
  -4   8   2      866.75      794.85     47.05 o 
  -3   8   2       17.71       27.82      5.27 o 
  -2   8   2      356.70      362.36     16.09 o 
  -1   8   2       85.36       94.52      6.78 o 
   0   8   2       70.15       67.18      8.36 o 
   1   8   2      704.72      651.43     33.45 o 
   2   8   2       48.01       48.36      4.38 o 
   3   8   2       54.68       53.08      4.83 o 
   4   8   2       85.17       76.40     12.80 o 
  -4   9   2       12.13        7.15      4.02 o 
  -3   9   2       11.85       11.44      5.07 o 
  -2   9   2      112.96      105.29      7.86 o 
  -1   9   2       21.29       24.90      5.18 o 
   0   9   2      653.56      626.60     41.18 o 
   1   9   2       87.87       85.96      7.12 o 
   2   9   2      223.08      242.00     14.44 o 
   3   9   2      162.70      157.61     12.16 o 
  -3  10   2       32.09       32.41      6.32 o 
  -2  10   2       33.24       35.89      6.64 o 
  -1  10   2        4.84        3.47      5.51 o 
   0  10   2      299.90      290.68     13.55 o 
   1  10   2        9.28        2.53      5.06 o 
  -3 -10   3      189.10      179.22      8.77 o 
  -2 -10   3       14.98       11.97      3.78 o 
  -1 -10   3       23.43       27.19      7.73 o 
   0 -10   3        4.17        5.25      5.08 o 
   1 -10   3       16.59        7.99      5.14 o 
   2 -10   3       93.81       88.17     13.94 o 
   3 -10   3       81.13       76.84      7.75 o 
  -4  -9   3      167.50      148.85      7.61 o 
  -3  -9   3      336.90      356.89     12.00 o 
  -2  -9   3       10.95        9.86      2.96 o 
  -1  -9   3      716.98      719.96     17.92 o 
   0  -9   3       25.72       30.46      3.51 o 
   1  -9   3      198.87      187.46     10.39 o 
   2  -9   3        1.92        0.46      3.18 o 
   3  -9   3        6.90        5.31      3.64 o 
   4  -9   3        0.60       -3.43      3.73 o 
   5  -9   3       29.22       38.89      5.15 o 
  -5  -8   3        9.91       16.72      6.08 o 
  -4  -8   3      630.19      646.09     18.54 o 
  -3  -8   3       41.98       50.33      4.86 o 
  -2  -8   3      367.71      332.55      9.70 o 
  -1  -8   3      154.85      154.66      5.93 o 
   0  -8   3      164.59      136.78      5.65 o 
   1  -8   3     1235.44     1232.27     24.36 o 
   2  -8   3        2.35        3.75      2.11 o 
   3  -8   3      227.84      213.83      8.02 o 
   4  -8   3       53.01       52.43      4.71 o 
   5  -8   3      150.17      155.23      9.11 o 
   6  -8   3        0.68        1.50      4.22 o 
  -6  -7   3      130.28      137.09     10.64 o 
  -5  -7   3      180.90      206.52     12.42 o 
  -4  -7   3      364.89      383.56     10.57 o 
  -3  -7   3        0.33       -0.20      1.85 o 
  -2  -7   3     1840.37     1797.55     51.17 o 
  -1  -7   3       72.52       77.72      3.10 o 
   0  -7   3     2616.86     2526.47     41.89 o 
   1  -7   3      384.05      386.17      7.91 o 
   2  -7   3      391.65      377.54     14.01 o 
   3  -7   3      348.00      340.42      7.57 o 
   4  -7   3      317.21      324.34     10.37 o 
   5  -7   3      180.35      180.93     11.29 o 
   6  -7   3       32.79       23.71      6.36 o 
  -7  -6   3      198.71      260.24     15.20 o 
  -6  -6   3       26.36       22.55      6.33 o 
  -5  -6   3      511.00      502.55     15.69 o 
  -4  -6   3        9.52       11.57      2.43 o 
  -3  -6   3      189.24      178.81      5.42 o 
  -2  -6   3      781.04      791.07     12.46 o 
  -1  -6   3       81.21       67.67      2.63 o 
   0  -6   3     2900.74     2922.79     45.12 o 
   1  -6   3      268.49      279.77      5.26 o 
   2  -6   3     1524.36     1473.74     24.91 o 
   3  -6   3      350.43      363.36      8.66 o 
   4  -6   3     1295.38     1282.88     20.19 o 
   5  -6   3      370.05      367.56      9.46 o 
   6  -6   3      319.42      327.04     10.88 o 
   7  -6   3        2.20       -3.01      4.26 o 
  -7  -5   3       61.48       65.12      7.86 o 
  -6  -5   3      149.26      132.27      9.63 o 
  -5  -5   3      263.30      253.37      8.18 o 
  -4  -5   3      265.90      260.40      6.75 o 
  -3  -5   3     1472.29     1448.00     24.36 o 
  -2  -5   3      917.87      942.68     14.46 o 
  -1  -5   3      829.54      848.79     14.40 o 
   0  -5   3      691.87      706.55     11.67 o 
   1  -5   3     3117.22     3057.09     44.06 o 
   2  -5   3     1567.29     1533.53     24.12 o 
   3  -5   3      202.79      213.63      4.94 o 
   4  -5   3      733.01      716.39     11.95 o 
   5  -5   3        4.13        3.01      1.74 o 
   6  -5   3      853.35      844.47     17.49 o 
   7  -5   3       96.84      111.80      8.74 o 
  -7  -4   3      210.30      180.42     11.66 o 
  -6  -4   3       10.73        7.29      2.85 o 
  -5  -4   3       32.33       34.03      2.90 o 
  -4  -4   3      402.76      404.31      7.82 o 
  -3  -4   3     1339.75     1372.40     22.98 o 
  -2  -4   3      359.49      419.22      6.52 o 
  -1  -4   3     1708.90     1791.64     27.78 o 
   0  -4   3       53.03       56.73      2.69 o 
   1  -4   3     2157.02     2187.22     33.74 o 
   2  -4   3     2234.41     2316.07     36.59 o 
   3  -4   3      887.58      881.21     17.09 o 
   4  -4   3      710.90      715.45     13.27 o 
   5  -4   3      642.29      629.83     12.33 o 
   6  -4   3      760.48      745.14     15.60 o 
   7  -4   3       63.16       61.06      4.48 o 
  -8  -3   3        6.41        2.03      6.08 o 
  -7  -3   3      363.19      359.83     16.98 o 
  -6  -3   3       10.99       13.34      2.00 o 
  -5  -3   3     1942.96     1913.63     30.67 o 
  -4  -3   3      121.57      132.76      3.14 o 
  -3  -3   3     1930.58     1965.80     32.19 o 
  -2  -3   3      118.01      125.70      2.85 o 
  -1  -3   3     2225.64     2336.29     40.15 o 
   0  -3   3       23.93       21.14      0.97 o 
   1  -3   3      929.97      921.12     13.32 o 
   2  -3   3       24.62       38.74      1.50 o 
   3  -3   3     1648.63     1604.74     30.92 o 
   4  -3   3       61.35       60.39      2.13 o 
   5  -3   3      581.89      561.76     11.01 o 
   6  -3   3      540.27      532.10     11.84 o 
   7  -3   3      166.03      167.78      6.56 o 
   8  -3   3      359.21      329.71     10.27 o 
  -8  -2   3      287.08      277.22     15.46 o 
  -7  -2   3      138.33      149.50      7.16 o 
  -6  -2   3        7.36       10.06      2.08 o 
  -5  -2   3     3591.17     3501.69     51.50 o 
  -4  -2   3       10.98       14.00      1.24 o 
  -3  -2   3      674.85      678.42      9.93 o 
  -2  -2   3     1148.80     1321.88     19.21 o 
  -1  -2   3     1165.99     1241.25     16.50 o 
   0  -2   3       52.63       66.07      1.57 o 
   1  -2   3     3783.98     3880.94     53.47 o 
   2  -2   3      446.24      453.02      8.25 o 
   3  -2   3     2721.65     2634.36     43.19 o 
   4  -2   3       22.85       30.73      2.46 o 
   5  -2   3      821.20      806.58     20.02 o 
   6  -2   3       39.72       40.31      2.96 o 
   7  -2   3      211.95      203.19      7.11 o 
   8  -2   3      164.36      164.71      7.58 o 
  -8  -1   3      493.46      516.30     16.11 o 
  -7  -1   3      238.04      222.91      8.76 o 
  -6  -1   3     1227.12     1233.43     29.44 o 
  -5  -1   3      314.89      327.61      6.70 o 
  -4  -1   3      486.06      495.02      8.99 o 
  -3  -1   3      414.41      380.28      5.96 o 
  -2  -1   3     2601.99     2752.34     37.99 o 
  -1  -1   3     2086.54     2142.07     30.47 o 
   0  -1   3     4732.25     4480.15     58.48 o 
   1  -1   3      665.73      704.70     11.75 o 
   2  -1   3     1046.74     1094.75     19.30 o 
   3  -1   3      326.13      312.67      6.18 o 
   4  -1   3       47.94       52.06      3.18 o 
   5  -1   3      341.16      337.46      7.82 o 
   6  -1   3        1.40        1.70      1.99 o 
   7  -1   3      764.68      752.54     17.46 o 
   8  -1   3        0.15       -0.46      3.31 o 
  -8   0   3      330.85      328.86     12.04 o 
  -7   0   3       54.06       55.46      3.58 o 
  -6   0   3     2025.35     2039.93     37.18 o 
  -5   0   3       20.66       24.77      2.86 o 
  -4   0   3     2017.49     2027.55     33.33 o 
  -3   0   3     2925.86     3085.69     48.67 o 
  -2   0   3     1515.54     1521.84     23.45 o 
  -1   0   3      439.23      427.23      6.19 o 
   0   0   3      269.27      293.14      4.73 o 
   1   0   3       39.67       36.07      0.89 o 
   2   0   3      173.48      170.82      3.17 o 
   3   0   3     1642.57     1711.92     31.49 o 
   4   0   3      371.72      376.02      7.16 o 
   5   0   3       19.25       15.98      1.82 o 
   6   0   3        2.03        2.36      2.08 o 
   7   0   3       58.79       62.76      4.19 o 
   8   0   3       90.63       87.29      6.54 o 
  -8   1   3      234.66      232.77      9.78 o 
  -7   1   3      470.20      471.81     11.63 o 
  -6   1   3      127.05      134.16      4.47 o 
  -5   1   3      892.14      883.73     15.56 o 
  -4   1   3     2482.37     2494.60     40.84 o 
  -3   1   3        1.09        6.75      1.31 o 
  -2   1   3     2570.96     2533.47     38.51 o 
  -1   1   3      657.88      675.15     10.50 o 
   0   1   3     7584.95     6318.66    156.92 o 
   1   1   3     3675.63     3626.15     63.55 o 
   2   1   3       64.09      108.09      2.78 o 
   3   1   3     1040.14     1079.57     17.55 o 
   4   1   3      161.48      160.24      3.92 o 
   5   1   3      264.23      263.04      6.31 o 
   6   1   3      127.85      128.07      4.75 o 
   7   1   3       48.79       39.28      6.59 o 
   8   1   3       50.67       46.81      6.84 o 
  -8   2   3       22.36       23.57      7.10 o 
  -7   2   3      463.40      465.28     18.88 o 
  -6   2   3      160.54      145.98      4.32 o 
  -5   2   3     1370.23     1349.11     23.06 o 
  -4   2   3      749.95      726.14     12.89 o 
  -3   2   3     1038.48     1022.99     18.34 o 
  -2   2   3     1563.84     1544.61     23.73 o 
  -1   2   3     1533.34     1595.13     25.44 o 
   0   2   3     4309.72     4138.98     58.50 o 
   1   2   3      270.16      326.95      5.33 o 
   2   2   3     2744.16     2797.85     45.45 o 
   3   2   3      135.09      133.40      5.89 o 
   4   2   3      975.98      947.42     15.88 o 
   5   2   3      344.30      310.14      6.61 o 
   6   2   3       77.17       57.49      5.01 o 
   7   2   3       44.73       43.22      4.24 o 
  -8   3   3        0.13        0.76      6.33 o 
  -7   3   3      129.96      137.11      7.53 o 
  -6   3   3        7.09       13.68      2.59 o 
  -5   3   3      649.80      629.36     13.24 o 
  -4   3   3      197.84      193.00      4.49 o 
  -3   3   3     1740.05     1781.13     27.58 o 
  -2   3   3       47.07       36.66      1.46 o 
  -1   3   3     4806.71     4877.75     89.33 o 
   0   3   3     1788.03     1811.73     30.69 o 
   1   3   3     1956.13     2004.41     38.64 o 
   2   3   3     2852.03     2808.55     52.72 o 
   3   3   3      215.33      216.31      4.91 o 
   4   3   3     1474.99     1520.02     43.45 o 
   5   3   3        9.20       11.08      2.31 o 
   6   3   3      731.07      719.65     16.87 o 
   7   3   3       40.68       48.62      4.34 o 
  -8   4   3        6.61        3.31      6.21 o 
  -7   4   3       97.42       94.90     12.22 o 
  -6   4   3        1.50        4.20      2.64 o 
  -5   4   3       16.15       18.09      2.39 o 
  -4   4   3      304.41      314.23      7.11 o 
  -3   4   3       81.97       75.55      2.79 o 
  -2   4   3      220.89      261.93      5.64 o 
  -1   4   3     2725.34     2788.57     42.99 o 
   0   4   3       23.09       27.08      1.39 o 
   1   4   3     4383.91     4350.37     80.87 o 
   2   4   3      101.35      100.26      3.38 o 
   3   4   3     1378.25     1382.67     30.24 o 
   4   4   3      774.21      733.80     17.43 o 
   5   4   3      533.46      459.30     10.61 o 
   6   4   3      589.52      607.24     20.40 o 
   7   4   3       19.23       20.66      4.93 o 
  -7   5   3      297.95      320.85     10.62 o 
  -6   5   3        2.05        0.31      3.04 o 
  -5   5   3      171.67      177.03      6.66 o 
  -4   5   3      477.37      468.88      9.95 o 
  -3   5   3      135.95      139.21      4.06 o 
  -2   5   3        3.33        3.36      2.45 o 
  -1   5   3      354.74      336.34      9.07 o 
   0   5   3      387.95      399.84      8.09 o 
   1   5   3     1215.96     1213.29     23.92 o 
   2   5   3      596.52      586.09     12.37 o 
   3   5   3      730.55      748.97     17.58 o 
   4   5   3       84.03       71.24      4.83 o 
   5   5   3     1115.24     1085.04     26.52 o 
   6   5   3      113.80      110.28      5.75 o 
  -7   6   3       22.05       30.23      4.82 o 
  -6   6   3       30.37       35.59      4.27 o 
  -5   6   3      434.13      443.30     12.47 o 
  -4   6   3       59.37       62.57      4.02 o 
  -3   6   3     1831.67     1852.39     49.88 o 
  -2   6   3      417.99      412.98     21.10 o 
  -1   6   3      193.01      213.59      6.49 o 
   0   6   3      448.45      454.68     17.16 o 
   1   6   3      239.08      223.62      6.82 o 
   2   6   3      383.34      383.58     10.11 o 
   3   6   3      663.96      616.99     17.37 o 
   4   6   3      135.03      129.39      6.72 o 
   5   6   3      258.33      257.43     11.15 o 
   6   6   3      100.22       96.46     10.31 o 
  -6   7   3      403.64      401.44     12.36 o 
  -5   7   3       75.31       74.48      5.32 o 
  -4   7   3      197.64      204.98      7.61 o 
  -3   7   3       37.38       41.92      3.81 o 
  -2   7   3      221.86      201.52      6.86 o 
  -1   7   3      310.47      335.52     16.09 o 
   0   7   3       30.03       30.10      4.33 o 
   1   7   3      178.43      188.67     13.83 o 
   2   7   3        8.71        9.01      2.92 o 
   3   7   3      151.02      144.78     10.90 o 
   4   7   3      247.47      241.70      9.55 o 
   5   7   3       58.77       60.51      7.35 o 
  -5   8   3      229.83      202.73      8.36 o 
  -4   8   3     1790.70     1622.71     57.59 o 
  -3   8   3       30.00       19.81      4.77 o 
  -2   8   3      390.50      397.42     23.06 o 
  -1   8   3        3.83        8.39      4.06 o 
   0   8   3       35.76       29.38      4.83 o 
   1   8   3      133.05      134.97      8.49 o 
   2   8   3      317.32      301.55     15.71 o 
   3   8   3        1.70        4.28      4.56 o 
   4   8   3       78.54       86.78      6.44 o 
  -4   9   3       51.99       64.90      7.56 o 
  -3   9   3        1.24        0.56      5.02 o 
  -2   9   3      224.32      211.81     22.05 o 
  -1   9   3       22.56       26.56      7.10 o 
   0   9   3      437.88      447.28     35.98 o 
   1   9   3      212.47      201.86     17.99 o 
   2   9   3      195.22      210.07     13.68 o 
   3   9   3        8.19       10.39      6.59 o 
  -2  10   3       63.60       66.75      7.63 o 
  -1  10   3        4.51        5.29      5.44 o 
   0  10   3      165.21      161.40     10.14 o 
   1  10   3        5.94        3.55      6.08 o 
   0 -11   4       64.03       75.51      9.38 o 
  -3 -10   4        3.09       -1.84      4.18 o 
  -2 -10   4      714.74      681.17     23.35 o 
  -1 -10   4       21.54       29.50      3.91 o 
   0 -10   4      234.01      235.61     11.66 o 
   1 -10   4       77.44       79.55     18.50 o 
   2 -10   4       89.39       99.28     12.04 o 
   3 -10   4      332.59      325.93     11.33 o 
  -4  -9   4       43.38       63.86      8.36 o 
  -3  -9   4       41.98       38.76      4.65 o 
  -2  -9   4       37.04       34.89      4.10 o 
  -1  -9   4       46.17       44.12      3.96 o 
   0  -9   4      666.70      640.50     22.84 o 
   1  -9   4       18.40       18.67      3.46 o 
   2  -9   4     1112.29     1121.86     26.45 o 
   3  -9   4       25.38       22.57      3.98 o 
   4  -9   4      278.43      282.61     13.04 o 
   5  -9   4      126.63      134.62      7.51 o 
  -5  -8   4        1.94       -1.52      5.83 o 
  -4  -8   4      207.39      229.69     14.32 o 
  -3  -8   4      288.44      288.42      9.01 o 
  -2  -8   4       37.53       35.42      3.34 o 
  -1  -8   4        2.00        3.55      2.44 o 
   0  -8   4       12.89       15.17      2.32 o 
   1  -8   4        4.87        2.45      2.14 o 
   2  -8   4      471.27      468.09     10.68 o 
   3  -8   4       47.13       47.73      4.33 o 
   4  -8   4      188.55      199.67      8.24 o 
   5  -8   4       53.54       43.50      6.01 o 
  -6  -7   4       56.38       64.11      8.11 o 
  -5  -7   4      270.40      282.29     14.70 o 
  -4  -7   4      658.44      677.01     21.22 o 
  -3  -7   4       12.30       14.61      2.32 o 
  -2  -7   4      955.65      958.66     19.80 o 
  -1  -7   4        5.84        8.08      2.94 o 
   0  -7   4      272.64      277.15      6.18 o 
   1  -7   4      251.88      260.70      6.35 o 
   2  -7   4       70.93       72.75      3.40 o 
   3  -7   4      150.06      164.98      5.41 o 
   4  -7   4      143.39      149.02      4.36 o 
   5  -7   4       43.20       43.66      4.71 o 
   6  -7   4       90.63       99.30      6.59 o 
  -7  -6   4      395.37      434.58     21.03 o 
  -6  -6   4        0.33        0.51      5.32 o 
  -5  -6   4      863.81      895.65     27.26 o 
  -4  -6   4      189.61      184.50      5.76 o 
  -3  -6   4      301.73      308.90      7.68 o 
  -2  -6   4      210.62      217.61      4.41 o 
  -1  -6   4      234.80      219.01      5.05 o 
   0  -6   4     2024.27     2083.49     34.71 o 
   1  -6   4       15.35       15.49      1.54 o 
   2  -6   4      664.36      678.80     15.15 o 
   3  -6   4        3.58        5.96      3.21 o 
   4  -6   4      226.67      235.06      5.39 o 
   5  -6   4      104.63      111.66      3.90 o 
   6  -6   4      169.74      171.49      7.85 o 
   7  -6   4      437.39      477.75     22.17 o 
  -7  -5   4       77.55       88.94      8.62 o 
  -6  -5   4      275.09      271.64     14.19 o 
  -5  -5   4      722.37      748.02     23.16 o 
  -4  -5   4       18.17       17.57      1.74 o 
  -3  -5   4     2224.30     2201.00     36.33 o 
  -2  -5   4      114.35      114.74      2.78 o 
  -1  -5   4     3715.89     3671.77     56.27 o 
   0  -5   4      237.71      248.34      4.89 o 
   1  -5   4      242.41      229.82      4.71 o 
   2  -5   4      501.18      516.04      8.66 o 
   3  -5   4      360.87      360.92      7.18 o 
   4  -5   4       89.55       82.58      3.08 o 
   5  -5   4        9.08        5.62      1.90 o 
   6  -5   4       95.98      106.59      4.30 o 
   7  -5   4        3.38        2.42      3.39 o 
  -7  -4   4       21.19       21.03      5.57 o 
  -6  -4   4      546.66      539.99     22.30 o 
  -5  -4   4       55.15       63.40      2.55 o 
  -4  -4   4      310.86      316.40      6.51 o 
  -3  -4   4     1138.83     1137.20     19.20 o 
  -2  -4   4      163.04      147.32      3.04 o 
  -1  -4   4     3975.29     3975.09     60.54 o 
   0  -4   4      178.24      201.69      5.01 o 
   1  -4   4     3017.61     2963.00     45.43 o 
   2  -4   4      526.10      571.50      9.32 o 
   3  -4   4     1592.38     1612.83     26.03 o 
   4  -4   4      201.92      198.94      5.20 o 
   5  -4   4      737.73      730.48     14.05 o 
   6  -4   4       48.10       60.35      5.19 o 
   7  -4   4       21.90       24.03      4.19 o 
  -8  -3   4      112.18      110.23      9.88 o 
  -7  -3   4       13.04       12.42      5.32 o 
  -6  -3   4      238.24      248.15      8.06 o 
  -5  -3   4        2.50        2.50      1.29 o 
  -4  -3   4     1643.09     1654.15     23.30 o 
  -3  -3   4     1262.54     1316.66     20.51 o 
  -2  -3   4     2288.44     2338.63     32.62 o 
  -1  -3   4      831.98      787.39     12.55 o 
   0  -3   4     2652.55     2611.99     39.94 o 
   1  -3   4     1882.54     1803.60     25.38 o 
   2  -3   4      373.29      372.32      6.42 o 
   3  -3   4      769.01      727.51     16.97 o 
   4  -3   4       24.33       22.51      2.76 o 
   5  -3   4      948.32      903.26     16.55 o 
   6  -3   4      179.16      179.08      9.30 o 
   7  -3   4      156.27      146.60      6.23 o 
  -8  -2   4       87.24       88.69      8.87 o 
  -7  -2   4       44.75       49.70      5.70 o 
  -6  -2   4       60.20       57.74      3.86 o 
  -5  -2   4      126.08      128.09      3.43 o 
  -4  -2   4     1770.12     1829.74     25.62 o 
  -3  -2   4       12.27       19.36      0.93 o 
  -2  -2   4     3858.99     4103.06     56.24 o 
  -1  -2   4       58.38       64.69      1.64 o 
   0  -2   4     3695.44     3560.86     49.04 o 
   1  -2   4      827.65      801.97     11.60 o 
   2  -2   4     1721.65     1679.22     32.10 o 
   3  -2   4     1714.99     1718.36     28.71 o 
   4  -2   4     1039.51     1000.48     18.56 o 
   5  -2   4      222.40      211.13      6.62 o 
   6  -2   4       61.40       56.33      3.70 o 
   7  -2   4       53.74       54.29      4.28 o 
   8  -2   4       58.82       55.67      6.11 o 
  -8  -1   4       65.77       64.79      5.48 o 
  -7  -1   4       24.86       31.40      5.57 o 
  -6  -1   4      794.85      794.04     15.67 o 
  -5  -1   4      574.25      594.79     10.88 o 
  -4  -1   4     1378.24     1411.32     23.56 o 
  -3  -1   4     1044.14     1129.23     17.69 o 
  -2  -1   4     2008.20     2082.17     42.01 o 
  -1  -1   4      372.93      357.93      6.57 o 
   0  -1   4     6347.82     5987.25     74.63 o 
   1  -1   4     1097.58     1166.13     15.70 o 
   2  -1   4     3648.11     3603.10     49.80 o 
   3  -1   4      442.29      473.77      8.13 o 
   4  -1   4      938.92      881.24     22.43 o 
   5  -1   4      455.88      452.12     10.00 o 
   6  -1   4      632.32      605.86     14.24 o 
   7  -1   4      367.61      347.89     10.04 o 
   8  -1   4        7.46       12.00      3.74 o 
  -8   0   4       10.87       10.87      3.96 o 
  -7   0   4       46.61       46.53      4.14 o 
  -6   0   4      948.55      947.36     16.80 o 
  -5   0   4      200.89      213.47      4.89 o 
  -4   0   4       14.87        9.88      1.15 o 
  -3   0   4     3462.68     3722.43     68.65 o 
  -2   0   4       30.32       41.98      1.47 o 
  -1   0   4     1061.28     1115.78     15.64 o 
   0   0   4     4925.29     4914.54     68.08 o 
   1   0   4     1517.88     1526.28     20.24 o 
   2   0   4     3465.33     3475.05     52.49 o 
   3   0   4      136.15      138.60      3.09 o 
   4   0   4     1235.35     1226.62     20.26 o 
   5   0   4       55.01       50.76      2.99 o 
   6   0   4      710.22      702.11     16.04 o 
   7   0   4      263.99      259.20      8.27 o 
   8   0   4      106.25      109.00      7.43 o 
  -8   1   4      124.60      143.68     11.66 o 
  -7   1   4     1049.01     1035.25     27.22 o 
  -6   1   4      102.91       99.56      3.50 o 
  -5   1   4      917.74      884.17     15.57 o 
  -4   1   4       59.65       46.50      1.91 o 
  -3   1   4     1544.92     1649.60     25.48 o 
  -2   1   4      104.10      104.27      2.22 o 
  -1   1   4      507.92      527.72      8.41 o 
   0   1   4      128.79      152.03      2.46 o 
   1   1   4     3570.82     3670.68     59.20 o 
   2   1   4       60.59       50.67      1.47 o 
   3   1   4     2846.94     2821.31     44.22 o 
   4   1   4      975.21     1018.05     17.06 o 
   5   1   4       29.51       29.05      2.13 o 
   6   1   4     1327.72     1317.44     28.09 o 
   7   1   4       44.44       49.99      5.37 o 
  -8   2   4       22.47       17.99      7.10 o 
  -7   2   4     1105.83     1114.95     29.37 o 
  -6   2   4       22.11       13.41      2.58 o 
  -5   2   4     1084.89     1029.03     17.90 o 
  -4   2   4      392.76      389.59      7.43 o 
  -3   2   4      188.73      181.17      3.64 o 
  -2   2   4      163.69      155.45      3.82 o 
  -1   2   4     1483.16     1539.94     20.38 o 
   0   2   4      223.48      219.66      3.69 o 
   1   2   4      334.39      331.34      4.86 o 
   2   2   4      369.76      398.92      6.78 o 
   3   2   4     2089.88     2156.20     38.37 o 
   4   2   4       58.94       60.68      2.43 o 
   5   2   4      185.38      198.68      6.89 o 
   6   2   4      135.28      125.97      5.65 o 
   7   2   4      458.48      438.86     12.29 o 
  -8   3   4      500.79      484.75     23.31 o 
  -7   3   4       75.45       92.43     10.44 o 
  -6   3   4      357.04      348.42      9.06 o 
  -5   3   4     1411.73     1446.25     28.52 o 
  -4   3   4      151.56      139.46      3.59 o 
  -3   3   4     2117.90     2124.25     41.63 o 
  -2   3   4      142.34      147.17      3.32 o 
  -1   3   4     1305.56     1366.04     19.88 o 
   0   3   4      706.32      756.11     10.74 o 
   1   3   4       26.88       26.35      1.11 o 
   2   3   4        3.25        4.11      0.75 o 
   3   3   4      162.38      166.46      5.40 o 
   4   3   4      106.37       87.61      4.19 o 
   5   3   4      448.22      440.36     10.26 o 
   6   3   4        2.26        1.57      2.87 o 
   7   3   4      281.28      294.22      9.75 o 
  -8   4   4      329.13      315.23     18.50 o 
  -7   4   4       11.17        5.12      3.38 o 
  -6   4   4      637.88      628.48     14.31 o 
  -5   4   4      578.41      568.89     12.73 o 
  -4   4   4      477.98      477.03      9.83 o 
  -3   4   4     2647.29     2637.28     42.28 o 
  -2   4   4      407.83      422.06      8.43 o 
  -1   4   4     1140.06     1079.70     18.22 o 
   0   4   4       82.82       88.51      3.39 o 
   1   4   4     4173.21     4221.00     63.98 o 
   2   4   4       37.91       36.26      2.38 o 
   3   4   4      538.74      528.92     12.83 o 
   4   4   4       28.06       19.30      3.47 o 
   5   4   4       75.86       73.45      4.71 o 
   6   4   4        1.50       -2.83      3.02 o 
   7   4   4      126.51      141.28      7.14 o 
  -7   5   4       28.44       32.22      4.29 o 
  -6   5   4      307.91      316.07     13.70 o 
  -5   5   4      111.63      103.22      4.56 o 
  -4   5   4      775.20      775.05     16.51 o 
  -3   5   4      239.06      234.34      6.59 o 
  -2   5   4     1278.91     1319.26     25.92 o 
  -1   5   4      640.97      684.02     13.04 o 
   0   5   4      753.63      798.58     15.69 o 
   1   5   4     2236.43     2248.38     42.51 o 
   2   5   4      163.67      166.34      5.19 o 
   3   5   4      816.50      818.49     23.83 o 
   4   5   4       21.69       23.35      6.97 o 
   5   5   4      390.25      363.75     12.45 o 
   6   5   4       49.56       59.41      4.92 o 
  -7   6   4       42.65       31.45      4.76 o 
  -6   6   4       24.20       24.55      4.04 o 
  -5   6   4      157.98      152.69      7.10 o 
  -4   6   4      202.98      197.27      8.85 o 
  -3   6   4        8.14        7.89      2.32 o 
  -2   6   4     1120.53     1073.75     29.30 o 
  -1   6   4        5.91        6.25      2.53 o 
   0   6   4     2491.26     2356.92     69.56 o 
   1   6   4       50.96       52.70      3.25 o 
   2   6   4      448.70      446.65     11.51 o 
   3   6   4      440.90      439.36     14.95 o 
   4   6   4      375.31      337.14     11.64 o 
   5   6   4      303.27      320.65     11.91 o 
  -6   7   4        1.41        1.90      7.08 o 
  -5   7   4       62.38       52.57      5.94 o 
  -4   7   4        4.79       -0.36      3.03 o 
  -3   7   4      121.19      128.23      5.81 o 
  -2   7   4      356.67      338.34      9.73 o 
  -1   7   4      125.53      155.23     14.06 o 
   0   7   4      555.10      530.57     22.43 o 
   1   7   4      155.44      150.54      8.03 o 
   2   7   4      622.15      625.14     17.71 o 
   3   7   4      127.90      126.51      6.97 o 
   4   7   4      594.33      589.57     17.81 o 
   5   7   4      132.91      137.08      8.06 o 
  -5   8   4       28.87       27.44      4.82 o 
  -4   8   4       82.01       76.01      5.42 o 
  -3   8   4      303.69      274.47     12.31 o 
  -2   8   4       30.78       34.56      8.74 o 
  -1   8   4      418.25      350.69     13.92 o 
   0   8   4       11.51        8.79      4.30 o 
   1   8   4      257.46      258.14     11.48 o 
   2   8   4      341.37      353.75     17.74 o 
   3   8   4       77.43       81.85      8.87 o 
   4   8   4       93.90      100.29      7.22 o 
  -4   9   4       14.00       12.19      5.28 o 
  -3   9   4       48.46       48.93      6.52 o 
  -2   9   4       17.02       25.37      8.36 o 
  -1   9   4       87.77       95.70      9.50 o 
   0   9   4       23.57       19.20      5.29 o 
   1   9   4      127.34      130.25     10.64 o 
   2   9   4       37.83       41.56      8.36 o 
  -1  10   4        2.59       -1.51      7.73 o 
  -3 -10   5       15.81       26.35      7.10 o 
  -2 -10   5      479.98      483.06     13.72 o 
  -1 -10   5        5.87        5.42      5.77 o 
   0 -10   5       97.40       96.81      8.78 o 
   1 -10   5       69.20       71.15      9.38 o 
   2 -10   5       11.56       12.01      5.26 o 
   3 -10   5       55.40       45.11      5.22 o 
  -4  -9   5       95.83      109.98      9.38 o 
  -3  -9   5      286.62      270.55     11.69 o 
  -2  -9   5      277.03      276.82     10.60 o 
  -1  -9   5      106.40      108.69      6.09 o 
   0  -9   5      527.09      553.56     18.30 o 
   1  -9   5        4.41        2.74      2.96 o 
   2  -9   5      281.53      287.45     12.87 o 
   3  -9   5       51.03       55.25      4.88 o 
   4  -9   5       48.95       50.61      5.14 o 
  -5  -8   5      443.38      472.08     21.79 o 
  -4  -8   5       15.77       10.90      5.32 o 
  -3  -8   5     1338.02     1265.00     31.41 o 
  -2  -8   5       10.41       13.60      2.88 o 
  -1  -8   5      773.54      716.61     17.38 o 
   0  -8   5      114.60      125.89      4.97 o 
   1  -8   5      179.78      163.61      5.38 o 
   2  -8   5     1055.53     1028.19     20.30 o 
   3  -8   5      129.79      125.09      5.01 o 
   4  -8   5       72.11       83.17      5.82 o 
   5  -8   5       16.71       12.69      4.20 o 
  -6  -7   5       94.51      106.93     10.14 o 
  -5  -7   5       25.20       15.20      5.57 o 
  -4  -7   5      424.56      413.76     14.67 o 
  -3  -7   5       46.45       47.28      3.08 o 
  -2  -7   5        3.75        5.04      1.60 o 
  -1  -7   5     2093.39     2083.64     35.03 o 
   0  -7   5       66.56       63.82      2.78 o 
   1  -7   5     2047.58     2003.79     33.86 o 
   2  -7   5       73.34       77.26      5.38 o 
   3  -7   5      471.45      468.62     13.42 o 
   4  -7   5      343.63      353.03      7.43 o 
   5  -7   5      124.37      136.47      5.55 o 
   6  -7   5      213.82      222.22      9.31 o 
  -7  -6   5       86.37       97.56      9.63 o 
  -6  -6   5      101.99       89.96      8.87 o 
  -5  -6   5       83.74       82.35      7.60 o 
  -4  -6   5     1166.62     1189.61     23.96 o 
  -3  -6   5        8.60        9.85      1.38 o 
  -2  -6   5      544.73      536.69      8.98 o 
  -1  -6   5       89.78       83.14      2.92 o 
   0  -6   5      100.14       98.28      3.85 o 
   1  -6   5     1127.39     1100.80     19.26 o 
   2  -6   5      991.16      964.01     20.28 o 
   3  -6   5      730.89      704.89     12.73 o 
   4  -6   5      171.28      170.96      4.99 o 
   5  -6   5     1017.41     1025.61     17.06 o 
   6  -6   5      238.61      238.34      7.87 o 
  -7  -5   5       26.24       27.87      6.33 o 
  -6  -5   5      283.22      298.25     14.95 o 
  -5  -5   5      114.29      134.21     10.39 o 
  -4  -5   5       15.21       18.60      1.79 o 
  -3  -5   5      678.63      679.35     10.94 o 
  -2  -5   5      682.69      681.59     10.84 o 
  -1  -5   5      312.20      332.07      6.60 o 
   0  -5   5     1653.60     1653.32     27.76 o 
   1  -5   5       84.75       78.68      2.75 o 
   2  -5   5     1566.39     1572.63     23.68 o 
   3  -5   5      839.65      845.71     14.69 o 
   4  -5   5      181.27      172.85      4.41 o 
   5  -5   5      441.34      422.05      8.27 o 
   6  -5   5       67.08       71.99      3.86 o 
   7  -5   5      635.11      616.43     15.58 o 
  -7  -4   5        0.40        6.08      5.32 o 
  -6  -4   5      882.81      909.96     34.46 o 
  -5  -4   5       32.27       37.82      3.11 o 
  -4  -4   5      535.39      552.56     10.20 o 
  -3  -4   5        4.43       10.59      2.00 o 
  -2  -4   5      222.99      195.65      3.81 o 
  -1  -4   5     1396.02     1503.11     23.61 o 
   0  -4   5      198.07      193.28      4.51 o 
   1  -4   5       97.43      113.97      2.65 o 
   2  -4   5      271.94      222.41      4.33 o 
   3  -4   5      491.94      540.97      9.88 o 
   4  -4   5      888.89      869.99     15.91 o 
   5  -4   5      387.43      388.43      8.66 o 
   6  -4   5     1230.39     1183.56     25.60 o 
   7  -4   5      223.28      234.09      8.24 o 
  -8  -3   5       92.72      101.36      9.38 o 
  -7  -3   5      239.21      259.13      9.67 o 
  -6  -3   5      820.26      842.31     22.40 o 
  -5  -3   5       23.98       28.27      2.22 o 
  -4  -3   5     4081.92     3988.35     54.68 o 
  -3  -3   5       26.99       31.43      1.74 o 
  -2  -3   5     3286.99     3327.82     45.66 o 
  -1  -3   5      160.31      187.76      4.64 o 
   0  -3   5     2250.62     2325.45     40.32 o 
   1  -3   5       39.88       48.41      2.39 o 
   2  -3   5     1152.86     1218.62     22.42 o 
   3  -3   5       23.69       26.92      2.02 o 
   4  -3   5      307.65      279.90      6.44 o 
   5  -3   5       54.48       51.81      3.10 o 
   6  -3   5      199.82      197.39      8.01 o 
   7  -3   5       63.19       56.99      4.52 o 
  -8  -2   5       29.63       33.56     10.39 o 
  -7  -2   5      639.91      666.82     18.90 o 
  -6  -2   5       81.28       79.58      5.31 o 
  -5  -2   5      218.88      215.47      4.64 o 
  -4  -2   5     1285.60     1301.75     20.37 o 
  -3  -2   5      104.99       90.73      1.98 o 
  -2  -2   5     2181.48     2308.75     30.45 o 
  -1  -2   5      268.77      280.87      4.26 o 
   0  -2   5     7147.18     6903.84     89.95 o 
   1  -2   5     2074.40     2233.89     36.52 o 
   2  -2   5     2270.61     2434.65     43.16 o 
   3  -2   5       60.24       57.98      2.52 o 
   4  -2   5     1951.31     1857.51     31.30 o 
   5  -2   5      181.68      183.17      5.51 o 
   6  -2   5       90.86       99.15      6.11 o 
   7  -2   5       12.57       19.94      3.49 o 
  -8  -1   5        4.18        6.92      4.07 o 
  -7  -1   5      552.17      581.64     16.90 o 
  -6  -1   5       43.32       38.62      3.62 o 
  -5  -1   5     1833.04     1884.54     31.48 o 
  -4  -1   5     1083.46     1145.27     19.26 o 
  -3  -1   5     4319.70     4275.15     68.84 o 
  -2  -1   5     1178.21     1135.77     17.71 o 
  -1  -1   5     3191.80     3349.49     45.94 o 
   0  -1   5      755.61      753.97      9.59 o 
   1  -1   5      339.50      342.28      5.06 o 
   2  -1   5      396.03      368.77      6.32 o 
   3  -1   5      112.18      113.58      3.92 o 
   4  -1   5      748.96      732.40     13.27 o 
   5  -1   5      172.99      170.25      5.60 o 
   6  -1   5      272.67      254.35      7.80 o 
   7  -1   5       48.98       49.97      5.51 o 
  -8   0   5      160.64      178.74     15.84 o 
  -7   0   5       70.64       72.73      5.11 o 
  -6   0   5        3.86        4.94      2.13 o 
  -5   0   5     1132.04     1194.16     20.43 o 
  -4   0   5        4.56       12.87      1.22 o 
  -3   0   5     4656.10     4758.81     80.70 o 
  -2   0   5     1284.81     1419.31     21.97 o 
  -1   0   5     3067.01     3046.56     41.86 o 
   0   0   5     1458.53     1460.95     20.42 o 
   1   0   5     2526.41     2533.77     34.31 o 
   2   0   5     3590.03     3616.52     47.43 o 
   3   0   5     1645.49     1632.85     30.33 o 
   4   0   5       77.47       70.43      2.55 o 
   5   0   5      145.78      141.77      4.22 o 
   6   0   5        8.22        8.46      3.19 o 
   7   0   5       15.10       17.54      4.47 o 
  -8   1   5       94.67       91.22      9.63 o 
  -7   1   5      136.39      142.98      6.75 o 
  -6   1   5      535.32      561.82     10.85 o 
  -5   1   5      366.28      409.65      8.05 o 
  -4   1   5     1598.18     1687.54     28.01 o 
  -3   1   5     1830.03     1841.61     28.41 o 
  -2   1   5      256.05      248.41      4.43 o 
  -1   1   5     1709.58     1646.61     22.97 o 
   0   1   5      578.55      635.63      8.79 o 
   1   1   5     3039.24     2994.62     42.78 o 
   2   1   5     1331.14     1456.32     20.17 o 
   3   1   5      155.41      137.69      4.35 o 
   4   1   5      903.64      933.75     16.51 o 
   5   1   5      540.91      509.37      9.87 o 
   6   1   5      220.79      198.87      8.67 o 
   7   1   5        3.30        1.39      5.95 o 
  -8   2   5        6.34        8.11      6.84 o 
  -7   2   5      120.44      127.21     13.81 o 
  -6   2   5      426.11      445.10     10.62 o 
  -5   2   5       25.11       21.06      1.75 o 
  -4   2   5     1715.43     1733.50     28.83 o 
  -3   2   5      265.56      266.93      4.87 o 
  -2   2   5     1736.59     1772.74     27.22 o 
  -1   2   5     1897.96     1904.63     25.17 o 
   0   2   5     1909.15     1929.84     27.74 o 
   1   2   5     4619.52     4670.91     63.94 o 
   2   2   5      386.69      397.06      7.06 o 
   3   2   5      835.97      846.56     16.00 o 
   4   2   5       53.92       51.17      4.00 o 
   5   2   5      378.24      409.61      9.74 o 
   6   2   5      290.84      287.75      9.02 o 
   7   2   5       44.80       47.50      5.76 o 
  -8   3   5      125.34      124.42     11.66 o 
  -7   3   5       12.54       14.72      4.68 o 
  -6   3   5      434.01      427.49     10.49 o 
  -5   3   5       48.76       48.99      3.01 o 
  -4   3   5       18.84       17.48      2.08 o 
  -3   3   5      214.80      216.10      6.58 o 
  -2   3   5      782.57      767.27     13.06 o 
  -1   3   5        4.17        7.73      0.71 o 
   0   3   5     2481.18     2525.34     38.41 o 
   1   3   5       75.50       74.71      2.03 o 
   2   3   5     1293.88     1323.75     18.77 o 
   3   3   5     1581.38     1649.34     35.73 o 
   4   3   5       85.41       74.69      3.98 o 
   5   3   5     1246.72     1255.50     24.58 o 
   6   3   5       15.77       17.33      3.41 o 
   7   3   5      270.68      259.17      9.30 o 
  -8   4   5      287.68      281.02     17.48 o 
  -7   4   5       14.24        7.57      3.40 o 
  -6   4   5      258.63      246.08      8.22 o 
  -5   4   5        3.11        0.72      2.27 o 
  -4   4   5       19.00       22.57      2.07 o 
  -3   4   5      453.12      452.20      9.28 o 
  -2   4   5      637.59      629.63     10.98 o 
  -1   4   5        5.94        8.78      1.72 o 
   0   4   5      528.11      536.88      8.86 o 
   1   4   5      428.76      426.91      7.29 o 
   2   4   5     1195.15     1275.18     24.26 o 
   3   4   5       19.67       19.40      2.60 o 
   4   4   5      396.93      392.85     10.81 o 
   5   4   5      195.31      184.00      6.22 o 
   6   4   5      299.16      275.91      9.11 o 
  -7   5   5      121.47      131.31      6.76 o 
  -6   5   5      257.14      259.16      8.89 o 
  -5   5   5       36.00       34.78      3.31 o 
  -4   5   5      511.45      507.64     11.69 o 
  -3   5   5        3.94        2.91      2.01 o 
  -2   5   5      241.46      267.88      7.05 o 
  -1   5   5        3.55        2.73      2.05 o 
   0   5   5       15.94       20.82      1.66 o 
   1   5   5      672.24      672.60     15.57 o 
   2   5   5      312.90      321.50      8.75 o 
   3   5   5       30.25       25.94      3.67 o 
   4   5   5      787.55      786.41     28.51 o 
   5   5   5        4.30        1.50      4.18 o 
   6   5   5      402.23      393.80     17.80 o 
  -7   6   5      187.60      198.79     12.15 o 
  -6   6   5       68.11       77.05      9.80 o 
  -5   6   5      226.77      219.22     11.83 o 
  -4   6   5      436.40      454.39     11.13 o 
  -3   6   5      100.93      101.48      4.43 o 
  -2   6   5      104.06      126.04      5.96 o 
  -1   6   5        3.71        3.94      2.42 o 
   0   6   5      685.56      697.38     21.49 o 
   1   6   5       16.80       20.60      2.60 o 
   2   6   5      166.72      170.40      6.96 o 
   3   6   5       43.10       50.96      4.47 o 
   4   6   5       11.89        5.04      3.67 o 
   5   6   5       62.51       52.80      5.64 o 
  -6   7   5       29.46       25.73      4.61 o 
  -5   7   5      786.13      790.51     19.85 o 
  -4   7   5       71.78       82.23      9.11 o 
  -3   7   5      528.59      531.72     14.05 o 
  -2   7   5      180.75      200.66     11.66 o 
  -1   7   5      404.98      390.83     19.51 o 
   0   7   5      260.20      296.65     12.29 o 
   1   7   5        5.63        3.85      3.89 o 
   2   7   5      162.71      163.70     11.15 o 
   3   7   5      146.75      147.36      7.42 o 
   4   7   5       23.98       14.88      4.07 o 
  -5   8   5      227.45      242.71      9.53 o 
  -4   8   5        1.38       -1.88      6.12 o 
  -3   8   5      399.34      380.46     15.23 o 
  -2   8   5       18.56       14.19     10.39 o 
  -1   8   5     1016.27      977.25     48.27 o 
   0   8   5      101.42      105.17      7.50 o 
   1   8   5      459.53      429.40     16.01 o 
   2   8   5      167.37      175.61     12.42 o 
   3   8   5      140.30      125.94     10.90 o 
  -4   9   5       95.76       87.24      8.37 o 
  -3   9   5      251.97      259.55     31.29 o 
  -2   9   5      174.65      168.67     12.67 o 
  -1   9   5      194.56      207.02     11.02 o 
   0   9   5        0.43        1.50      4.83 o 
   1   9   5      296.36      296.98     16.72 o 
   2   9   5       38.61       35.22      7.86 o 
  -3 -10   6      134.29      125.43     10.64 o 
  -2 -10   6        5.85        3.94      3.54 o 
  -1 -10   6      156.50      148.88      6.96 o 
   0 -10   6        4.15        6.80      3.51 o 
   1 -10   6      298.49      316.45     10.42 o 
   2 -10   6       28.30       27.16      4.43 o 
   3 -10   6      413.96      413.58     19.58 o 
  -4  -9   6        1.92        8.62      5.83 o 
  -3  -9   6       57.86       60.45      6.16 o 
  -2  -9   6        3.02        5.44      3.02 o 
  -1  -9   6      583.94      547.48     14.50 o 
   0  -9   6       12.97       15.57      3.44 o 
   1  -9   6      197.26      195.88     10.53 o 
   2  -9   6       31.19       34.12      3.37 o 
   3  -9   6      286.73      307.08     10.74 o 
   4  -9   6       14.32       12.60      4.15 o 
  -5  -8   6      610.36      659.85     27.87 o 
  -4  -8   6      182.56      195.62     12.42 o 
  -3  -8   6      599.54      609.67     17.23 o 
  -2  -8   6       51.23       47.61      3.31 o 
  -1  -8   6       73.80       71.72      3.17 o 
   0  -8   6       21.28       15.54      2.26 o 
   1  -8   6       74.88       73.40      3.37 o 
   2  -8   6       95.72       92.29      5.47 o 
   3  -8   6      242.86      249.22      7.37 o 
   4  -8   6       56.34       57.23      3.98 o 
   5  -8   6      137.29      150.06      7.94 o 
  -6  -7   6      490.29      515.67     23.06 o 
  -5  -7   6      188.76      194.86     12.16 o 
  -4  -7   6      576.26      582.80     16.43 o 
  -3  -7   6     1019.84     1022.29     21.63 o 
  -2  -7   6      288.34      288.25      5.73 o 
  -1  -7   6      541.38      537.95     10.48 o 
   0  -7   6       48.00       53.56      2.64 o 
   1  -7   6      725.82      733.49     14.62 o 
   2  -7   6        7.94        9.46      2.12 o 
   3  -7   6       86.74       84.62      4.11 o 
   4  -7   6       85.61       90.80      3.67 o 
   5  -7   6        6.46        6.77      2.58 o 
   6  -7   6       43.83       51.49      5.52 o 
  -7  -6   6       42.51       35.48      7.10 o 
  -6  -6   6      740.22      758.17     30.41 o 
  -5  -6   6       50.04       53.21      6.59 o 
  -4  -6   6     2158.51     2133.50     50.02 o 
  -3  -6   6       15.69       19.31      1.63 o 
  -2  -6   6      766.67      777.90     12.52 o 
  -1  -6   6      261.60      257.52      5.70 o 
   0  -6   6      348.64      323.10      6.79 o 
   1  -6   6     2196.81     2202.58     36.81 o 
   2  -6   6       70.42       76.61      3.11 o 
   3  -6   6      140.96      146.88      4.37 o 
   4  -6   6        4.52        5.17      1.91 o 
   5  -6   6       55.69       60.03      4.74 o 
   6  -6   6      114.16      112.42      4.79 o 
  -7  -5   6      339.34      401.64     19.00 o 
  -6  -5   6       95.13       87.93      7.86 o 
  -5  -5   6      521.51      505.57     12.98 o 
  -4  -5   6      447.42      453.23     10.41 o 
  -3  -5   6       73.55       75.44      3.11 o 
  -2  -5   6     3450.99     3371.85     49.35 o 
  -1  -5   6       57.40       59.21      2.28 o 
   0  -5   6     3990.15     3883.41     63.05 o 
   1  -5   6      176.17      175.81      4.39 o 
   2  -5   6      521.42      510.79      8.95 o 
   3  -5   6      513.37      531.88     10.03 o 
   4  -5   6      172.52      171.46      5.65 o 
   5  -5   6      222.21      218.02      6.62 o 
   6  -5   6       10.25        8.81      2.79 o 
   7  -5   6       72.16       68.76      4.38 o 
  -7  -4   6      371.91      381.87     18.50 o 
  -6  -4   6       33.71       34.36      3.94 o 
  -5  -4   6      789.43      826.08     17.29 o 
  -4  -4   6        7.21        4.39      1.91 o 
  -3  -4   6     1170.80     1168.29     17.81 o 
  -2  -4   6      438.60      394.10      6.70 o 
  -1  -4   6      107.25       80.77      2.52 o 
   0  -4   6     2561.50     2555.25     41.91 o 
   1  -4   6      903.67      901.48     14.12 o 
   2  -4   6     1843.67     1761.05     26.65 o 
   3  -4   6      385.22      393.33      7.73 o 
   4  -4   6     1432.10     1409.53     22.03 o 
   5  -4   6      589.70      545.43     11.27 o 
   6  -4   6      714.69      693.79     16.63 o 
   7  -4   6       22.30       28.76      5.11 o 
  -8  -3   6        6.06        5.32      5.32 o 
  -7  -3   6      236.07      242.08     15.96 o 
  -6  -3   6       21.15       17.18      3.39 o 
  -5  -3   6       64.03       64.88      3.02 o 
  -4  -3   6       26.11       24.33      1.98 o 
  -3  -3   6     1828.67     1885.79     28.97 o 
  -2  -3   6      356.18      380.90      6.02 o 
  -1  -3   6     3752.79     3636.32     71.80 o 
   0  -3   6      120.86      176.89      4.52 o 
   1  -3   6     1245.28     1174.19     17.92 o 
   2  -3   6     1564.29     1508.24     24.33 o 
   3  -3   6      292.88      301.30      7.08 o 
   4  -3   6      792.49      766.96     20.87 o 
   5  -3   6       11.39        8.91      2.25 o 
   6  -3   6      731.31      690.70     16.38 o 
   7  -3   6       17.63       22.67      7.08 o 
  -8  -2   6        1.38        2.17      4.56 o 
  -7  -2   6      255.35      247.16     11.78 o 
  -6  -2   6      206.24      216.82      7.25 o 
  -5  -2   6      434.35      433.63      9.06 o 
  -4  -2   6      410.52      456.03      9.12 o 
  -3  -2   6      119.75      102.02      3.09 o 
  -2  -2   6     1024.36     1169.32     18.30 o 
  -1  -2   6     1140.37     1128.64     15.26 o 
   0  -2   6      286.00      333.49      5.33 o 
   1  -2   6      919.84      783.71     11.61 o 
   2  -2   6      476.13      507.49     12.00 o 
   3  -2   6     2259.30     2286.29     41.02 o 
   4  -2   6      921.32      953.40     17.10 o 
   5  -2   6     1820.86     1760.57     32.72 o 
   6  -2   6      103.60      102.29      5.45 o 
   7  -2   6       29.19       35.80      4.09 o 
  -8  -1   6       97.04       95.07      6.15 o 
  -7  -1   6       43.81       49.68      5.95 o 
  -6  -1   6        9.71       10.29      2.49 o 
  -5  -1   6     1799.04     1736.15     33.38 o 
  -4  -1   6       17.49       22.68      1.38 o 
  -3  -1   6      434.73      412.13     10.97 o 
  -2  -1   6     1351.21     1532.97     25.82 o 
  -1  -1   6      925.04      926.75     12.19 o 
   0  -1   6      111.95      101.38      1.90 o 
   1  -1   6     2541.79     2636.49     33.32 o 
   2  -1   6      289.38      313.87      5.98 o 
   3  -1   6      440.29      413.23      7.74 o 
   4  -1   6       87.27       94.28      3.59 o 
   5  -1   6      704.30      691.79     14.36 o 
   6  -1   6       20.02       22.11      4.91 o 
   7  -1   6      607.75      587.02     16.39 o 
  -8   0   6      281.56      272.15     15.96 o 
  -7   0   6        3.48        4.46      4.69 o 
  -6   0   6      639.56      612.99     13.45 o 
  -5   0   6      250.40      254.27      6.57 o 
  -4   0   6      158.06      139.82      3.48 o 
  -3   0   6      318.31      321.80      6.05 o 
  -2   0   6     1388.70     1486.24     22.95 o 
  -1   0   6     1807.06     1887.91     26.27 o 
   0   0   6      168.02      216.72      3.62 o 
   1   0   6     1644.68     1812.83     23.08 o 
   2   0   6     1443.44     1487.50     22.29 o 
   3   0   6     1405.60     1417.41     20.47 o 
   4   0   6     1271.28     1251.32     20.92 o 
   5   0   6      322.40      322.21      7.09 o 
   6   0   6       24.33       31.21      3.46 o 
   7   0   6      305.58      304.11     21.29 o 
  -8   1   6      234.23      283.30     16.47 o 
  -7   1   6       97.60      100.67      6.84 o 
  -6   1   6     1568.99     1468.17     28.98 o 
  -5   1   6      481.08      490.38      9.27 o 
  -4   1   6     1811.13     1800.45     29.78 o 
  -3   1   6      152.71      140.43      3.36 o 
  -2   1   6     1505.14     1559.47     24.10 o 
  -1   1   6      225.67      217.97      3.34 o 
   0   1   6     1756.50     1856.46     24.58 o 
   1   1   6       34.18       26.90      1.28 o 
   2   1   6      599.70      625.00     10.30 o 
   3   1   6      271.00      262.69      5.20 o 
   4   1   6      189.59      205.98      4.67 o 
   5   1   6      424.11      414.94      8.54 o 
   6   1   6      272.64      289.78      8.92 o 
   7   1   6      110.37      114.09      7.43 o 
  -8   2   6      100.45      108.45     10.64 o 
  -7   2   6       35.72       41.21      5.83 o 
  -6   2   6      566.83      546.43     15.40 o 
  -5   2   6       33.52       33.51      3.22 o 
  -4   2   6     2715.21     2685.57     43.92 o 
  -3   2   6       17.23       19.10      2.98 o 
  -2   2   6     1042.97     1066.01     17.07 o 
  -1   2   6      699.56      743.32     10.23 o 
   0   2   6     1778.74     1813.04     24.07 o 
   1   2   6      594.15      609.18      9.06 o 
   2   2   6     1231.09     1230.72     19.34 o 
   3   2   6      110.79      124.49      3.83 o 
   4   2   6      426.34      414.76      9.54 o 
   5   2   6        3.58        3.45      2.39 o 
   6   2   6       30.13       23.14      3.70 o 
   7   2   6       31.45       29.78      7.38 o 
  -8   3   6      164.55      162.43     13.18 o 
  -7   3   6      514.58      482.22     17.41 o 
  -6   3   6      238.84      255.48      7.32 o 
  -5   3   6     1208.63     1204.39     24.12 o 
  -4   3   6     2316.88     2273.80     45.76 o 
  -3   3   6      778.37      777.25     15.14 o 
  -2   3   6     1675.16     1674.10     27.14 o 
  -1   3   6      149.09      166.41      3.11 o 
   0   3   6     1331.68     1306.57     20.33 o 
   1   3   6      131.20      130.52      2.96 o 
   2   3   6      427.08      417.01      6.57 o 
   3   3   6      240.96      241.65      7.24 o 
   4   3   6      355.81      352.06      8.51 o 
   5   3   6        2.89        2.40      2.89 o 
   6   3   6       46.58       54.25      4.54 o 
  -7   4   6      286.73      299.39     13.21 o 
  -6   4   6       27.26       27.02      3.54 o 
  -5   4   6      966.67      954.81     33.51 o 
  -4   4   6      322.97      328.65      8.36 o 
  -3   4   6     1009.50     1005.81     18.54 o 
  -2   4   6     1572.71     1537.79     27.13 o 
  -1   4   6      921.85      947.32     16.28 o 
   0   4   6     2313.53     2374.01     36.33 o 
   1   4   6      311.84      325.67      7.58 o 
   2   4   6     1702.14     1671.65     32.15 o 
   3   4   6        4.52        2.65      2.24 o 
   4   4   6       58.82       68.37      4.26 o 
   5   4   6      107.43      107.56      5.05 o 
   6   4   6      122.59      125.64      6.48 o 
  -7   5   6      146.15      157.74      9.97 o 
  -6   5   6      123.40      110.29      6.38 o 
  -5   5   6      123.04      128.50      5.35 o 
  -4   5   6      229.81      213.45      6.67 o 
  -3   5   6      683.38      667.14     18.14 o 
  -2   5   6        0.64       -0.68      1.84 o 
  -1   5   6     1961.18     1921.16     38.66 o 
   0   5   6       77.73       70.40      3.77 o 
   1   5   6      431.91      427.76     10.94 o 
   2   5   6     1554.21     1613.87     40.40 o 
   3   5   6       28.04       27.75      3.76 o 
   4   5   6      615.89      616.69     32.82 o 
   5   5   6       23.71       24.24      4.14 o 
  -6   6   6       10.39        4.45      5.64 o 
  -5   6   6        3.62        3.73      3.66 o 
  -4   6   6      142.73      133.11      7.69 o 
  -3   6   6      353.79      351.94     10.16 o 
  -2   6   6       88.66       91.45      4.12 o 
  -1   6   6      853.15      848.24     25.56 o 
   0   6   6       80.99       85.73     13.30 o 
   1   6   6      933.49      929.85     29.01 o 
   2   6   6       23.12       29.45      3.71 o 
   3   6   6      394.65      441.26     13.96 o 
   4   6   6      396.23      389.07     13.42 o 
   5   6   6      238.30      229.44     14.19 o 
  -6   7   6        2.48       -0.84      3.83 o 
  -5   7   6        1.95       -1.63      3.37 o 
  -4   7   6       21.17       23.51      3.72 o 
  -3   7   6        5.36        3.14      3.01 o 
  -2   7   6      115.10      121.73      7.86 o 
  -1   7   6        4.45        5.39      3.68 o 
   0   7   6      137.12      118.76      7.45 o 
   1   7   6      141.65      137.77     10.77 o 
   2   7   6       20.15       11.40      5.57 o 
   3   7   6      749.79      733.14     21.12 o 
   4   7   6       32.71       33.92      4.98 o 
  -5   8   6        6.79       10.85      4.13 o 
  -4   8   6       17.89       14.74      7.86 o 
  -3   8   6        0.96        4.98      4.87 o 
  -2   8   6       11.88       18.51      5.48 o 
  -1   8   6       65.71       60.54      6.51 o 
   0   8   6       51.87       45.60      9.12 o 
   1   8   6       25.48       27.11      7.10 o 
   2   8   6       97.19       94.52      9.63 o 
   3   8   6       27.23       23.31      7.10 o 
  -3   9   6       42.07       47.42      6.75 o 
  -2   9   6        2.99       -4.79      4.79 o 
  -1   9   6       10.59        9.17      7.60 o 
   0   9   6        9.77       10.16      8.11 o 
   1   9   6        4.76       24.33      7.35 o 
  -3 -10   7      245.57      244.26     12.35 o 
  -2 -10   7      122.90      133.88     15.58 o 
  -1 -10   7       93.86      104.14      5.89 o 
   0 -10   7        6.64        3.58      3.43 o 
   1 -10   7      372.66      376.64     19.81 o 
   2 -10   7      121.55      121.88      7.05 o 
   3 -10   7      208.62      209.71     13.22 o 
  -4  -9   7      323.74      326.12     17.23 o 
  -3  -9   7       90.12       96.15      7.56 o 
  -2  -9   7      296.25      289.43     12.51 o 
  -1  -9   7      415.06      424.83     17.35 o 
   0  -9   7      347.41      366.08     13.22 o 
   1  -9   7      366.15      352.41      9.06 o 
   2  -9   7       69.86       75.02      4.32 o 
   3  -9   7      230.32      223.86     10.39 o 
   4  -9   7        0.67        0.47      4.95 o 
  -5  -8   7        4.53        0.76      6.08 o 
  -4  -8   7      108.23      117.38      7.82 o 
  -3  -8   7       76.41       75.30      7.22 o 
  -2  -8   7      385.24      390.61     10.13 o 
  -1  -8   7        3.22        1.69      1.99 o 
   0  -8   7      996.90      972.03     17.76 o 
   1  -8   7      173.97      184.87      5.56 o 
   2  -8   7      668.52      687.89     22.53 o 
   3  -8   7      382.80      389.70     11.34 o 
   4  -8   7       50.56       57.42      4.98 o 
   5  -8   7      259.85      270.77     10.55 o 
  -6  -7   7       95.79       90.21      9.12 o 
  -5  -7   7       40.64       49.92      7.35 o 
  -4  -7   7        9.08        9.57      4.94 o 
  -3  -7   7      158.78      160.48      7.01 o 
  -2  -7   7      893.21      898.74     14.55 o 
  -1  -7   7      291.01      279.11      6.43 o 
   0  -7   7      680.44      655.84     14.41 o 
   1  -7   7      333.69      333.53      7.53 o 
   2  -7   7      439.09      443.57      9.44 o 
   3  -7   7       14.75       14.87      2.76 o 
   4  -7   7      788.57      795.25     14.81 o 
   5  -7   7       54.53       52.59      3.63 o 
   6  -7   7      154.21      175.87     13.62 o 
  -7  -6   7      107.69      118.34     10.39 o 
  -5  -6   7      202.72      227.05     12.67 o 
  -4  -6   7      215.99      233.63      6.81 o 
  -3  -6   7      243.17      248.28      5.87 o 
  -2  -6   7        8.22       10.10      1.45 o 
  -1  -6   7      166.57      161.11      4.30 o 
   0  -6   7      171.87      167.01      4.40 o 
   1  -6   7     1068.63     1065.48     18.90 o 
   2  -6   7      469.90      474.21      9.65 o 
   3  -6   7      480.62      474.55      9.52 o 
   4  -6   7      706.23      698.74     13.16 o 
   5  -6   7       40.64       39.36      3.12 o 
   6  -6   7      152.24      172.21      6.12 o 
  -7  -5   7      374.30      420.14     19.77 o 
  -6  -5   7       36.64       31.93      6.33 o 
  -5  -5   7      481.53      487.15     14.96 o 
  -4  -5   7      415.92      406.74     11.59 o 
  -3  -5   7      434.32      426.95      8.52 o 
  -2  -5   7       92.73      104.30      2.81 o 
  -1  -5   7      308.41      293.15      6.15 o 
   0  -5   7      142.39      143.45      3.88 o 
   1  -5   7      162.86      140.92      3.94 o 
   2  -5   7       26.56       29.72      2.01 o 
   3  -5   7      964.52      925.20     16.14 o 
   4  -5   7       17.58       17.74      2.25 o 
   5  -5   7      214.80      227.98      8.00 o 
   6  -5   7      228.25      247.36      8.27 o 
  -7  -4   7      657.58      745.25     29.90 o 
  -6  -4   7      148.59      157.28      7.26 o 
  -5  -4   7     2752.24     2726.99     47.31 o 
  -4  -4   7       67.93       76.15      3.08 o 
  -3  -4   7      713.19      701.75     11.79 o 
  -2  -4   7      173.29      170.13      3.59 o 
  -1  -4   7      475.04      464.63      8.66 o 
   0  -4   7      606.33      654.47     11.71 o 
   1  -4   7      619.64      652.31     10.69 o 
   2  -4   7       18.65       26.34      1.72 o 
   3  -4   7      143.67      140.22      4.07 o 
   4  -4   7       22.89       20.12      2.19 o 
   5  -4   7       10.21       11.01      2.81 o 
   6  -4   7      155.18      152.86     10.68 o 
   7  -4   7      316.33      324.59     10.38 o 
  -8  -3   7      503.78      533.15     23.31 o 
  -7  -3   7       55.92       52.46      5.95 o 
  -6  -3   7      532.14      511.75     14.95 o 
  -5  -3   7     1045.11     1015.39     18.87 o 
  -4  -3   7      211.13      204.73      5.19 o 
  -3  -3   7     3488.05     3398.05     51.47 o 
  -2  -3   7      108.64      107.90      2.97 o 
  -1  -3   7     3332.99     3330.46     50.33 o 
   0  -3   7       29.95       37.14      2.14 o 
   1  -3   7     2319.53     2410.38     35.77 o 
   2  -3   7      191.94      206.63      4.38 o 
   3  -3   7       78.63       80.44      3.38 o 
   4  -3   7       11.90       13.11      2.05 o 
   5  -3   7      225.73      224.66      7.26 o 
   6  -3   7        8.67       10.69      3.25 o 
   7  -3   7      113.89      112.80      5.97 o 
  -8  -2   7      641.27      666.48     19.70 o 
  -7  -2   7        3.53        3.49      3.46 o 
  -6  -2   7     1412.78     1444.97     28.21 o 
  -5  -2   7        3.40        1.44      1.76 o 
  -4  -2   7     1427.51     1418.75     25.12 o 
  -3  -2   7      580.57      546.04     10.49 o 
  -2  -2   7      713.88      671.95     11.84 o 
  -1  -2   7     2451.94     2496.12     40.10 o 
   0  -2   7      823.36      886.56     14.22 o 
   1  -2   7     2720.42     2648.18     41.55 o 
   2  -2   7      274.58      329.64      8.58 o 
   3  -2   7      945.35     1005.17     19.22 o 
   4  -2   7      311.82      299.84      6.87 o 
   5  -2   7     1167.24     1136.22     24.33 o 
   6  -2   7        9.21        8.01      3.11 o 
   7  -2   7       38.77       41.93      4.43 o 
  -8  -1   7      175.15      179.62     19.13 o 
  -7  -1   7       48.26       45.29      4.38 o 
  -6  -1   7       52.49       64.53      4.18 o 
  -5  -1   7       11.18        6.86      1.98 o 
  -4  -1   7     2664.52     2709.46     50.66 o 
  -3  -1   7      523.60      591.19     13.57 o 
  -2  -1   7     7317.04     7136.43    114.45 o 
  -1  -1   7       27.04       21.28      0.85 o 
   0  -1   7     1529.55     1448.25     18.12 o 
   1  -1   7     1480.32     1458.10     18.29 o 
   2  -1   7      632.17      624.27     10.85 o 
   3  -1   7     1425.74     1364.51     22.34 o 
   4  -1   7      216.00      207.33      6.24 o 
   5  -1   7      545.45      527.93     12.33 o 
   6  -1   7        9.60        8.98      3.02 o 
   7  -1   7       93.25      100.28      7.26 o 
  -8   0   7       80.25       82.10      9.38 o 
  -7   0   7      301.06      316.34     10.89 o 
  -6   0   7      148.60      158.50      5.30 o 
  -5   0   7      390.81      433.57      9.87 o 
  -4   0   7      147.19      140.46      3.45 o 
  -3   0   7      165.84      210.25      4.84 o 
  -2   0   7     2002.95     2052.31     31.59 o 
  -1   0   7        4.38        5.16      0.70 o 
   0   0   7      956.71      857.79     11.46 o 
   1   0   7      490.05      582.74      8.09 o 
   2   0   7     3403.75     3391.26     49.51 o 
   3   0   7     3139.66     3109.83     43.49 o 
   4   0   7     1884.91     1770.22     29.02 o 
   5   0   7       79.88       90.99      4.01 o 
   6   0   7       55.60       59.17      5.28 o 
   7   0   7      184.38      176.13      9.23 o 
  -8   1   7        8.23        7.35      7.10 o 
  -7   1   7        7.49        9.29      4.19 o 
  -6   1   7      306.98      318.73     10.47 o 
  -5   1   7      163.32      176.33      5.22 o 
  -4   1   7      466.05      469.92      9.89 o 
  -3   1   7     2458.51     2568.79     41.82 o 
  -2   1   7      853.30      857.28     17.68 o 
  -1   1   7      223.71      216.28      3.45 o 
   0   1   7     1981.31     2030.00     26.95 o 
   1   1   7      487.15      506.59      8.64 o 
   2   1   7     1039.04     1007.46     14.70 o 
   3   1   7      164.45      188.55      5.17 o 
   4   1   7      476.25      493.61      9.49 o 
   5   1   7       33.87       36.55      3.17 o 
   6   1   7      591.32      592.21     15.02 o 
   7   1   7      277.57      308.14     12.63 o 
  -8   2   7        4.24       -2.28      6.33 o 
  -7   2   7      164.94      162.70      9.19 o 
  -6   2   7        5.96        5.91      3.22 o 
  -5   2   7       40.90       39.71      2.69 o 
  -4   2   7      267.07      276.07      8.63 o 
  -3   2   7      174.67      191.74      3.95 o 
  -2   2   7      414.50      439.32      9.47 o 
  -1   2   7      286.44      252.68      4.53 o 
   0   2   7     1296.31     1382.90     18.60 o 
   1   2   7     1263.97     1304.40     18.58 o 
   2   2   7     2454.12     2463.56     40.47 o 
   3   2   7     1692.17     1661.93     27.17 o 
   4   2   7      484.28      528.34     11.65 o 
   5   2   7        5.76        5.96      2.83 o 
   6   2   7      441.80      418.91     11.89 o 
  -8   3   7       67.71       60.06      9.12 o 
  -7   3   7      371.49      388.92     18.50 o 
  -6   3   7       92.40       85.80      5.46 o 
  -5   3   7      514.27      487.08     11.10 o 
  -4   3   7       59.56       64.97      3.18 o 
  -3   3   7       10.79       18.82      3.16 o 
  -2   3   7       27.29       31.14      2.64 o 
  -1   3   7     1792.58     1897.84     25.32 o 
   0   3   7       24.04       33.87      1.56 o 
   1   3   7      142.85      148.51      3.36 o 
   2   3   7       15.54       21.65      2.06 o 
   3   3   7      252.80      264.62      8.52 o 
   4   3   7      519.41      539.58     12.03 o 
   5   3   7      338.96      330.55      9.85 o 
   6   3   7      190.56      185.47      7.55 o 
  -7   4   7      132.58      146.69      9.07 o 
  -6   4   7        1.68        1.09      4.26 o 
  -5   4   7      774.50      800.98     39.54 o 
  -4   4   7       16.17       19.34      2.53 o 
  -3   4   7      145.39      148.92      4.98 o 
  -2   4   7       53.55       66.52      3.21 o 
  -1   4   7      734.11      754.80     15.63 o 
   0   4   7       15.33       22.07      3.22 o 
   1   4   7      616.24      650.96     13.59 o 
   2   4   7     1478.56     1498.78     33.43 o 
   3   4   7      367.41      388.94     12.36 o 
   4   4   7        7.51        9.02      4.05 o 
   5   4   7      160.63      149.39      9.35 o 
   6   4   7        1.57        4.09      3.65 o 
  -7   5   7      141.38      145.77     19.64 o 
  -6   5   7      362.56      357.72     10.94 o 
  -5   5   7      322.89      347.54     20.34 o 
  -4   5   7      187.76      177.51      6.65 o 
  -3   5   7      496.67      504.93     11.67 o 
  -2   5   7       37.90       39.88      4.28 o 
  -1   5   7       38.64       46.78      3.26 o 
   0   5   7       35.47       36.30      4.22 o 
   1   5   7      110.94      135.27      7.00 o 
   2   5   7        0.97       -0.12      2.74 o 
   3   5   7      191.02      199.46     10.52 o 
   4   5   7       27.62       28.00      4.56 o 
   5   5   7       54.68       50.62      5.24 o 
  -6   6   7      502.92      504.34     14.30 o 
  -5   6   7        0.28       -0.48      4.17 o 
  -4   6   7      639.01      618.46     15.93 o 
  -3   6   7      468.28      474.48     12.64 o 
  -2   6   7      252.18      238.55      7.94 o 
  -1   6   7      293.26      312.44     12.37 o 
   0   6   7      299.96      290.26     11.56 o 
   1   6   7      185.13      179.78      8.77 o 
   2   6   7        6.21        5.96      3.21 o 
   3   6   7       55.97       55.53      5.01 o 
   4   6   7        4.47        5.54      4.03 o 
  -5   7   7      111.35      109.72      6.14 o 
  -4   7   7      659.24      665.28     25.84 o 
  -3   7   7        2.68       -4.26      4.26 o 
  -2   7   7      626.39      588.95     49.92 o 
  -1   7   7       32.73       29.25      5.10 o 
   0   7   7      403.27      369.41     14.23 o 
   1   7   7      536.23      578.51     25.09 o 
   2   7   7       42.22       32.44      6.84 o 
   3   7   7      108.87      113.52     10.14 o 
  -4   8   7      187.71      207.90     11.13 o 
  -3   8   7      176.95      151.30      9.21 o 
  -2   8   7      306.52      305.49     13.64 o 
  -1   8   7       49.75       40.28      5.95 o 
   0   8   7      499.71      473.27     17.53 o 
   1   8   7        0.00       -4.05      5.83 o 
   2   8   7      132.90      155.08     12.42 o 
  -2   9   7       27.64       40.98      7.02 o 
  -1   9   7      185.63      185.29     10.87 o 
   0   9   7      105.59      107.69     10.90 o 
  -2 -10   8      230.90      226.13     19.00 o 
  -1 -10   8       16.23       11.06      5.25 o 
   0 -10   8       88.18       87.33      7.74 o 
   1 -10   8        0.78        3.55      3.05 o 
   2 -10   8        9.19        6.29      3.24 o 
  -4  -9   8      445.86      479.68     22.30 o 
  -3  -9   8       22.72       17.28      5.10 o 
  -2  -9   8      135.01      130.82      9.76 o 
  -1  -9   8       16.78       15.32      5.59 o 
   0  -9   8      173.14      187.16     10.79 o 
   1  -9   8       39.22       36.93      3.49 o 
   2  -9   8      232.30      235.81      7.70 o 
   3  -9   8        9.09       10.80      7.39 o 
   4  -9   8      268.69      264.31     13.98 o 
  -5  -8   8      295.70      285.33     16.22 o 
  -4  -8   8      460.85      464.38     17.10 o 
  -3  -8   8      552.22      567.62     19.35 o 
  -2  -8   8      195.34      210.74     10.73 o 
  -1  -8   8        3.97        4.26      2.16 o 
   0  -8   8      456.08      452.39      9.58 o 
   1  -8   8       12.47       13.93      2.41 o 
   2  -8   8      385.54      398.38      9.91 o 
   3  -8   8       33.16       36.42      3.68 o 
   4  -8   8       31.85       34.61      3.98 o 
   5  -8   8        2.71        1.69      3.07 o 
  -6  -7   8        0.54        0.76      5.32 o 
  -5  -7   8      755.66      770.59     30.91 o 
  -4  -7   8      151.93      155.13      8.72 o 
  -3  -7   8      753.59      789.64     14.76 o 
  -2  -7   8      985.51      979.81     17.69 o 
  -1  -7   8      480.94      500.17     11.15 o 
   0  -7   8      609.22      613.03     11.91 o 
   1  -7   8      305.91      307.07      7.16 o 
   2  -7   8      882.75      891.66     16.67 o 
   3  -7   8       68.53       64.10      3.85 o 
   4  -7   8       35.67       34.49      3.17 o 
   5  -7   8        1.79        2.81      2.67 o 
  -6  -6   8      100.68       87.17      8.36 o 
  -5  -6   8      473.22      488.10     16.79 o 
  -4  -6   8      302.06      305.32      8.24 o 
  -3  -6   8      976.71     1016.56     20.46 o 
  -2  -6   8       24.77       23.47      1.77 o 
  -1  -6   8     2174.93     2118.16     35.43 o 
   0  -6   8      343.63      354.45      7.56 o 
   1  -6   8     1288.52     1307.95     22.80 o 
   2  -6   8      961.13      942.51     17.26 o 
   3  -6   8       39.02       38.60      2.69 o 
   4  -6   8      322.02      321.94      8.10 o 
   5  -6   8       90.94       93.44      4.27 o 
   6  -6   8       52.77       68.51      4.38 o 
  -7  -5   8       16.83       21.79      6.08 o 
  -6  -5   8      202.09      232.87     13.18 o 
  -5  -5   8      117.95      119.00      5.25 o 
  -4  -5   8      258.43      271.83      7.44 o 
  -3  -5   8     1676.63     1624.54     27.63 o 
  -2  -5   8      966.06      939.41     14.82 o 
  -1  -5   8     2008.27     1906.08     31.89 o 
   0  -5   8      339.93      344.55      7.14 o 
   1  -5   8     1842.32     1793.17     30.27 o 
   2  -5   8       22.51       20.57      1.85 o 
   3  -5   8     1583.90     1574.32     26.13 o 
   4  -5   8      219.94      222.47      5.93 o 
   5  -5   8      322.50      322.43      7.70 o 
   6  -5   8      186.71      195.10      6.64 o 
  -7  -4   8       90.26       97.05      8.62 o 
  -6  -4   8      232.66      272.60     10.03 o 
  -5  -4   8       15.21       14.52      2.38 o 
  -4  -4   8      129.41      130.01      4.84 o 
  -3  -4   8       13.85       18.75      1.71 o 
  -2  -4   8     1291.39     1304.81     18.71 o 
  -1  -4   8      520.58      480.98     14.07 o 
   0  -4   8     1298.49     1206.24     20.68 o 
   1  -4   8     1080.41     1049.10     16.52 o 
   2  -4   8      568.21      559.63      9.68 o 
   3  -4   8     2106.71     2089.94     33.73 o 
   4  -4   8        0.60        0.98      1.94 o 
   5  -4   8      448.50      449.63     17.99 o 
   6  -4   8       66.84       67.65      4.67 o 
  -8  -3   8      166.27      183.71     12.16 o 
  -7  -3   8       30.09       26.41      4.07 o 
  -6  -3   8      253.44      266.16      9.62 o 
  -5  -3   8       25.85       23.24      2.39 o 
  -4  -3   8      459.06      459.05      9.53 o 
  -3  -3   8       32.81       30.46      1.84 o 
  -2  -3   8     1016.88      970.69     14.12 o 
  -1  -3   8        7.64        7.28      1.00 o 
   0  -3   8      340.88      293.65      7.95 o 
   1  -3   8      129.79      151.06      3.55 o 
   2  -3   8     2126.40     1989.46     28.03 o 
   3  -3   8      222.30      208.10      5.04 o 
   4  -3   8      490.91      483.03     10.90 o 
   5  -3   8      424.54      424.11     11.16 o 
   6  -3   8       47.12       36.84      4.09 o 
   7  -3   8      431.96      440.76     12.68 o 
  -8  -2   8      345.71      379.66     13.23 o 
  -7  -2   8       25.88       26.31      5.32 o 
  -6  -2   8      924.71      889.94     20.26 o 
  -5  -2   8      158.73      164.29      4.85 o 
  -4  -2   8      267.61      238.98      5.83 o 
  -3  -2   8      173.16      160.31      4.96 o 
  -2  -2   8       97.46       81.62      2.84 o 
  -1  -2   8       61.08       81.43      2.21 o 
   0  -2   8     1374.91     1396.81     19.91 o 
   1  -2   8      565.11      637.86      9.74 o 
   2  -2   8      515.42      521.52      8.77 o 
   3  -2   8        3.57        2.56      1.69 o 
   4  -2   8      210.68      203.88      6.02 o 
   5  -2   8      189.37      202.93      7.07 o 
   6  -2   8      597.82      592.52     16.50 o 
   7  -2   8      202.57      216.67      8.43 o 
  -8  -1   8       42.75       43.84      7.86 o 
  -7  -1   8      275.43      267.55      9.89 o 
  -6  -1   8      199.89      207.39     10.97 o 
  -5  -1   8      350.39      340.89      8.35 o 
  -4  -1   8     1456.05     1455.33     28.18 o 
  -3  -1   8       92.50       97.74      3.39 o 
  -2  -1   8      289.05      275.82      5.70 o 
  -1  -1   8       70.32       73.50      1.80 o 
   0  -1   8     1132.69     1180.76     15.62 o 
   1  -1   8        0.79        2.25      0.81 o 
   2  -1   8       28.18       32.98      1.89 o 
   3  -1   8       64.83       58.02      2.50 o 
   4  -1   8      264.63      269.11      6.23 o 
   5  -1   8        2.03        2.97      2.42 o 
   6  -1   8      402.67      392.99     11.01 o 
   7  -1   8        3.50        5.02      7.86 o 
  -8   0   8        0.09        1.01      6.08 o 
  -7   0   8     1064.37     1048.52     31.10 o 
  -6   0   8        9.50        8.92      2.33 o 
  -5   0   8      890.33      842.19     18.29 o 
  -4   0   8      333.67      329.36      7.79 o 
  -3   0   8      437.77      430.61      7.94 o 
  -2   0   8      847.04      852.81     13.15 o 
  -1   0   8     1543.73     1680.94     21.91 o 
   0   0   8      728.07      689.06      8.89 o 
   1   0   8       11.56       17.79      1.19 o 
   2   0   8      231.06      237.08      4.72 o 
   3   0   8        9.73       15.79      1.89 o 
   4   0   8      604.83      588.77     11.12 o 
   5   0   8       94.25      101.80      4.27 o 
   6   0   8      160.31      168.49     24.71 o 
   7   0   8      293.03      325.46     19.26 o 
  -8   1   8      272.92      273.16     16.47 o 
  -7   1   8       76.18       86.00      8.11 o 
  -6   1   8       13.49        8.90      3.24 o 
  -5   1   8     1550.59     1506.70     35.76 o 
  -4   1   8        4.57        9.40      1.65 o 
  -3   1   8     2846.57     2868.37     46.63 o 
  -2   1   8       34.53       30.39      1.40 o 
  -1   1   8      753.15      760.83     10.35 o 
   0   1   8      512.72      521.55      7.11 o 
   1   1   8      302.53      311.70      5.60 o 
   2   1   8      623.12      593.50      9.82 o 
   3   1   8      462.86      466.83     10.00 o 
   4   1   8      183.72      177.17      5.19 o 
   5   1   8       60.15       51.30      4.05 o 
   6   1   8       39.76       36.62      4.28 o 
  -8   2   8      653.06      699.64     30.66 o 
  -7   2   8       85.92       92.52      7.40 o 
  -6   2   8      255.56      260.58     11.91 o 
  -5   2   8      164.00      166.73     13.62 o 
  -4   2   8      343.25      335.86      8.03 o 
  -3   2   8     1929.90     2008.19     61.27 o 
  -2   2   8      135.32      146.61      3.27 o 
  -1   2   8      580.57      536.91      7.90 o 
   0   2   8      147.18      178.60      4.15 o 
   1   2   8     2003.49     2039.43     28.73 o 
   2   2   8      911.26      934.00     14.53 o 
   3   2   8     1187.23     1158.90     22.42 o 
   4   2   8        1.97        0.23      2.19 o 
   5   2   8       88.82       90.06      5.11 o 
   6   2   8        1.87       -2.57      3.41 o 
  -7   3   8       76.41       66.36      6.70 o 
  -6   3   8      285.02      265.40     11.68 o 
  -5   3   8      194.82      193.15     13.30 o 
  -4   3   8     2196.50     2148.69     41.04 o 
  -3   3   8     1112.18     1141.88     20.72 o 
  -2   3   8      344.79      350.34      9.44 o 
  -1   3   8     1263.25     1278.14     17.42 o 
   0   3   8      271.12      281.23      5.45 o 
   1   3   8     1685.79     1673.67     25.01 o 
   2   3   8       23.20       21.76      2.67 o 
   3   3   8      641.23      630.15     15.65 o 
   4   3   8        6.57        6.51      2.49 o 
   5   3   8      290.83      291.30      9.41 o 
   6   3   8       64.72       64.25      5.46 o 
  -7   4   8      103.61       88.56      7.91 o 
  -6   4   8       87.12       86.65      7.35 o 
  -5   4   8        3.32        5.45      2.85 o 
  -4   4   8      208.82      206.52      9.51 o 
  -3   4   8       52.71       50.27      3.15 o 
  -2   4   8      706.91      681.51     14.49 o 
  -1   4   8      446.06      462.05     12.61 o 
   0   4   8     1146.95     1159.41     19.89 o 
   1   4   8     2109.21     2140.69     68.32 o 
   2   4   8     1001.21     1009.11     27.87 o 
   3   4   8      589.13      596.82     17.28 o 
   4   4   8        1.31       -0.12      3.46 o 
   5   4   8      181.94      161.65      6.92 o 
  -7   5   8        1.74        6.14      5.34 o 
  -6   5   8      285.58      277.71     12.78 o 
  -5   5   8      110.20      100.34      5.44 o 
  -4   5   8       39.42       44.49      4.63 o 
  -3   5   8      116.00      119.52      5.65 o 
  -2   5   8     1648.34     1638.88     39.57 o 
  -1   5   8       57.63       50.93      3.36 o 
   0   5   8      762.30      754.27     23.01 o 
   1   5   8        0.99       -1.16      3.09 o 
   2   5   8      257.15      268.66     18.24 o 
   3   5   8      387.13      388.92     23.69 o 
   4   5   8      556.60      562.66     17.64 o 
   5   5   8      192.76      185.25     14.87 o 
  -6   6   8      114.83      114.55     11.78 o 
  -5   6   8       26.81       39.20      4.24 o 
  -4   6   8       25.69       33.69      4.54 o 
  -3   6   8        4.40        3.00      2.94 o 
  -2   6   8      238.27      232.89     10.58 o 
  -1   6   8        7.92        8.98      5.70 o 
   0   6   8      758.73      753.01     23.50 o 
   1   6   8      755.45      709.01     22.40 o 
   2   6   8      355.26      347.66     17.48 o 
   3   6   8        0.14       -3.58      3.58 o 
   4   6   8      436.27      424.71     25.09 o 
  -5   7   8        7.01        6.45      4.57 o 
  -4   7   8       34.92       32.83      4.20 o 
  -3   7   8       48.48       55.76      6.19 o 
  -2   7   8        9.41       11.26      4.63 o 
  -1   7   8       10.28       12.64      9.76 o 
   0   7   8        6.51        3.42      4.57 o 
   1   7   8        1.41        4.31      5.83 o 
   2   7   8       82.89       72.22      9.38 o 
   3   7   8      106.57       83.62     10.39 o 
  -4   8   8      125.14      136.06     12.54 o 
  -3   8   8       13.98       12.23      5.64 o 
  -2   8   8      204.36      216.37     11.71 o 
  -1   8   8      125.11      109.24     13.94 o 
   0   8   8       12.02       20.14      5.44 o 
   1   8   8       16.67       21.54      7.60 o 
  -2 -10   9      242.21      249.89     12.70 o 
  -1 -10   9      197.60      188.85     10.97 o 
   0 -10   9      172.72      183.65      8.00 o 
   1 -10   9      211.11      206.99      7.18 o 
   2 -10   9       16.10       17.04      3.56 o 
  -4  -9   9       51.65       55.00      6.71 o 
  -3  -9   9      137.76      143.50     14.44 o 
  -2  -9   9       11.44       17.23      8.36 o 
  -1  -9   9      311.17      324.52     25.59 o 
   0  -9   9       16.10       14.29      3.01 o 
   1  -9   9       96.98      104.54      6.00 o 
   2  -9   9      519.98      521.66     13.86 o 
   3  -9   9      177.73      174.87      6.70 o 
  -5  -8   9       86.19      106.43      9.63 o 
  -4  -8   9        1.00        1.65      4.53 o 
  -3  -8   9      149.94      139.16      8.60 o 
  -2  -8   9      122.24      120.07      4.44 o 
  -1  -8   9      452.27      465.00     11.57 o 
   0  -8   9       35.33       33.50      3.15 o 
   1  -8   9       21.51       23.48      2.79 o 
   2  -8   9       93.67       91.06      4.50 o 
   3  -8   9      214.90      224.05      7.90 o 
   4  -8   9      255.87      274.74      8.61 o 
  -6  -7   9        3.82        7.60      5.83 o 
  -5  -7   9      346.16      395.81     18.75 o 
  -4  -7   9       69.57       70.16      6.10 o 
  -3  -7   9       27.87       36.55      2.76 o 
  -2  -7   9       36.53       36.35      3.15 o 
  -1  -7   9      183.06      192.24      5.32 o 
   0  -7   9        0.64        1.81      1.89 o 
   1  -7   9      558.25      552.75     11.23 o 
   2  -7   9      255.53      243.69      6.45 o 
   3  -7   9      627.25      615.61     14.08 o 
   4  -7   9       48.05       47.65      4.31 o 
   5  -7   9      141.21      156.80      5.77 o 
  -6  -6   9      225.75      221.72     13.68 o 
  -5  -6   9      181.61      179.71      9.14 o 
  -4  -6   9      447.39      444.73     25.74 o 
  -3  -6   9       69.89       87.38      3.53 o 
  -2  -6   9        9.25        7.00      1.95 o 
  -1  -6   9      126.82      127.04      3.93 o 
   0  -6   9        4.15        3.03      1.66 o 
   1  -6   9      297.11      305.22      7.01 o 
   2  -6   9      358.28      348.79      7.91 o 
   3  -6   9       67.35       71.10      3.45 o 
   4  -6   9       90.95      101.66      4.24 o 
   5  -6   9      337.25      340.10     11.48 o 
  -7  -5   9        4.93       14.44      5.83 o 
  -6  -5   9      773.46      851.52     23.38 o 
  -5  -5   9        0.43        1.76      2.68 o 
  -4  -5   9      738.64      764.60     16.42 o 
  -3  -5   9      621.73      601.11     11.61 o 
  -2  -5   9      283.52      292.99      6.70 o 
  -1  -5   9      354.10      361.96      7.45 o 
   0  -5   9      601.78      592.39     12.84 o 
   1  -5   9      192.37      202.56      5.17 o 
   2  -5   9      292.73      293.08      6.18 o 
   3  -5   9       43.07       36.36      2.69 o 
   4  -5   9       76.33       84.44      3.77 o 
   5  -5   9        3.43        6.41      3.18 o 
   6  -5   9       48.45       53.06      4.00 o 
  -7  -4   9      193.49      193.30      8.94 o 
  -6  -4   9      512.06      532.32     17.78 o 
  -5  -4   9      647.23      618.34     13.62 o 
  -4  -4   9     1525.22     1533.69     27.55 o 
  -3  -4   9        4.79        2.20      1.48 o 
  -2  -4   9     1994.93     1945.35     30.26 o 
  -1  -4   9      302.56      295.38      7.90 o 
   0  -4   9     1978.75     2013.76     33.63 o 
   1  -4   9      163.70      167.32      4.10 o 
   2  -4   9       58.79       64.75      2.79 o 
   3  -4   9      121.79      121.08      4.03 o 
   4  -4   9      236.58      222.55      7.10 o 
   5  -4   9       17.51       16.75      2.82 o 
   6  -4   9      105.21      114.34      9.29 o 
  -7  -3   9      639.07      666.77     27.11 o 
  -6  -3   9       62.30       70.73      3.85 o 
  -5  -3   9      404.35      421.56      9.38 o 
  -4  -3   9     1791.57     1695.23     30.05 o 
  -3  -3   9     1668.55     1667.66     26.32 o 
  -2  -3   9     1844.75     1748.71     27.27 o 
  -1  -3   9      446.39      465.81      8.74 o 
   0  -3   9     2689.70     2719.68     37.97 o 
   1  -3   9        0.63        2.27      1.17 o 
   2  -3   9     1916.29     1909.03     28.94 o 
   3  -3   9      131.15      131.01      4.06 o 
   4  -3   9      132.85      129.20      6.66 o 
   5  -3   9       66.08       55.00      4.72 o 
   6  -3   9       10.94        7.89      3.51 o 
  -8  -2   9        2.14        6.02      4.38 o 
  -7  -2   9      553.24      595.22     17.52 o 
  -6  -2   9       15.74       19.57      2.75 o 
  -5  -2   9      386.31      410.44      9.03 o 
  -4  -2   9       26.22       28.85      2.23 o 
  -3  -2   9     3540.47     3469.65     52.67 o 
  -2  -2   9      568.15      549.67      9.58 o 
  -1  -2   9     3319.95     3256.56     45.06 o 
   0  -2   9     1131.22     1144.85     16.65 o 
   1  -2   9      485.76      453.47      7.45 o 
   2  -2   9     2649.29     2673.41     39.50 o 
   3  -2   9      201.70      202.48      5.75 o 
   4  -2   9      341.59      323.45      8.20 o 
   5  -2   9       23.79       24.71      3.35 o 
   6  -2   9      211.56      202.50      7.80 o 
  -8  -1   9       18.29        9.63      7.10 o 
  -7  -1   9      137.26      143.34      6.14 o 
  -6  -1   9        1.24        1.97      2.45 o 
  -5  -1   9      731.55      723.91     15.32 o 
  -4  -1   9      236.22      239.91      6.36 o 
  -3  -1   9     1702.44     1637.68     31.28 o 
  -2  -1   9        0.29        0.41      0.77 o 
  -1  -1   9     1699.30     1696.84     22.14 o 
   0  -1   9        2.06        1.84      0.86 o 
   1  -1   9     3155.62     3027.19     37.27 o 
   2  -1   9      467.36      466.18      7.68 o 
   3  -1   9     1625.49     1587.59     26.03 o 
   4  -1   9     1105.43     1090.81     18.93 o 
   5  -1   9       40.06       36.78      6.80 o 
   6  -1   9      378.70      363.89     10.82 o 
  -8   0   9       61.15       61.58      9.38 o 
  -7   0   9      213.46      214.49     10.61 o 
  -6   0   9      160.39      184.32      7.68 o 
  -5   0   9       60.60       68.00      3.30 o 
  -4   0   9       63.74       77.85      3.27 o 
  -3   0   9      153.20      153.31      4.58 o 
  -2   0   9      265.48      245.92      4.60 o 
  -1   0   9     1469.47     1499.11     20.59 o 
   0   0   9      346.96      360.06      5.14 o 
   1   0   9     1063.77     1059.26     14.81 o 
   2   0   9       24.59       18.86      2.17 o 
   3   0   9      575.63      592.43     11.81 o 
   4   0   9      613.48      607.02     11.56 o 
   5   0   9      662.37      667.49     13.79 o 
   6   0   9      237.58      262.33     15.84 o 
  -8   1   9       49.32       34.72      8.62 o 
  -7   1   9       76.95       85.57      7.14 o 
  -6   1   9      288.87      281.54      9.92 o 
  -5   1   9      360.95      350.85     10.96 o 
  -4   1   9      101.12       91.74      4.76 o 
  -3   1   9      358.38      351.58      6.84 o 
  -2   1   9      376.14      380.15      7.18 o 
  -1   1   9      566.08      564.13      8.02 o 
   0   1   9      393.31      394.45      5.94 o 
   1   1   9      126.38      123.79      3.32 o 
   2   1   9      373.81      363.05      6.73 o 
   3   1   9      753.04      770.36     13.77 o 
   4   1   9        9.43        7.69      2.45 o 
   5   1   9      712.80      700.34     16.92 o 
   6   1   9        0.13       -0.31      3.60 o 
  -7   2   9        2.16       -1.25      4.69 o 
  -6   2   9      286.13      284.10      9.94 o 
  -5   2   9       60.08       55.28      4.48 o 
  -4   2   9       10.01       10.02      2.67 o 
  -3   2   9      393.14      391.79     13.80 o 
  -2   2   9      483.21      513.53     10.44 o 
  -1   2   9       34.27       30.39      1.34 o 
   0   2   9       93.73       97.44      2.25 o 
   1   2   9      206.11      216.38      4.63 o 
   2   2   9        9.77       12.04      1.45 o 
   3   2   9      765.25      750.57     15.51 o 
   4   2   9      339.51      353.65      9.36 o 
   5   2   9      483.99      505.14     13.45 o 
   6   2   9      262.99      296.84     17.88 o 
  -7   3   9       11.91       15.94      5.34 o 
  -6   3   9      671.10      646.03     21.43 o 
  -5   3   9        0.62       -3.65      5.32 o 
  -4   3   9      614.94      659.29     15.90 o 
  -3   3   9        0.60       -0.05      1.66 o 
  -2   3   9      115.20      111.73      3.69 o 
  -1   3   9       26.13       29.05      2.06 o 
   0   3   9      302.53      327.41      6.83 o 
   1   3   9       70.02       68.26      2.83 o 
   2   3   9       77.61       85.42      4.23 o 
   3   3   9        1.87        7.47      2.67 o 
   4   3   9      298.41      296.43     11.52 o 
   5   3   9       32.97       34.14      4.22 o 
  -7   4   9       84.33       77.65     10.77 o 
  -6   4   9       68.00       83.11      8.49 o 
  -5   4   9       20.75       13.00      4.68 o 
  -4   4   9      731.84      724.58     30.55 o 
  -3   4   9       89.75       95.78      5.91 o 
  -2   4   9      142.61      153.09      5.23 o 
  -1   4   9      298.08      293.45      7.61 o 
   0   4   9      547.60      556.31     15.27 o 
   1   4   9      224.37      215.10      6.86 o 
   2   4   9      522.45      549.56     35.60 o 
   3   4   9      121.52      119.88      8.74 o 
   4   4   9      163.69      175.07     10.10 o 
   5   4   9       11.88       13.18      4.24 o 
  -6   5   9       28.13       34.49      7.22 o 
  -5   5   9      757.38      744.90     46.88 o 
  -4   5   9      107.28      115.63      5.62 o 
  -3   5   9      109.85      107.68      5.27 o 
  -2   5   9      400.95      408.54     13.07 o 
  -1   5   9        3.53        0.57      3.70 o 
   0   5   9      242.76      251.83     10.71 o 
   1   5   9       42.26       43.49      4.87 o 
   2   5   9      188.17      202.24      8.66 o 
   3   5   9        1.78       -0.11      4.18 o 
   4   5   9        4.42        6.42      4.39 o 
  -5   6   9      294.61      293.22     13.31 o 
  -4   6   9       23.08       21.93      4.04 o 
  -3   6   9      407.85      427.46     14.34 o 
  -2   6   9      236.16      231.13     10.73 o 
  -1   6   9      539.16      523.78     17.95 o 
   0   6   9      559.70      555.89     18.75 o 
   1   6   9      646.71      668.72     28.13 o 
   2   6   9      128.55      128.22     10.39 o 
   3   6   9        3.14        6.84      6.59 o 
  -4   7   9       73.88       73.70      7.21 o 
  -3   7   9      588.14      583.13     20.15 o 
  -2   7   9       52.70       43.56      6.37 o 
  -1   7   9      371.66      356.88     14.47 o 
   0   7   9        1.21       -4.17      4.17 o 
   1   7   9      227.44      229.33     14.44 o 
   2   7   9      170.88      177.13     13.43 o 
  -3   8   9       38.43       32.78      6.22 o 
  -2   8   9      314.11      291.55     14.70 o 
  -1   8   9      371.56      389.18     15.94 o 
   0   8   9      400.51      368.95     19.51 o 
  -1 -10  10      174.02      189.42     11.24 o 
   0 -10  10       22.96       24.52      6.22 o 
   1 -10  10      212.50      214.81     10.68 o 
  -3  -9  10      212.23      229.48     11.55 o 
  -2  -9  10       73.62       65.90      7.04 o 
  -1  -9  10      302.85      318.81     12.07 o 
   0  -9  10        0.27       -0.73      3.48 o 
   1  -9  10      220.14      222.85     10.94 o 
   2  -9  10       54.41       57.67      6.51 o 
   3  -9  10      115.71      127.27      5.87 o 
  -5  -8  10       11.85       14.19      6.33 o 
  -4  -8  10      585.66      590.83     39.28 o 
  -3  -8  10      460.14      434.07     16.31 o 
  -2  -8  10      569.13      556.69     12.46 o 
  -1  -8  10      303.96      285.32     14.15 o 
   0  -8  10      373.80      364.49     11.19 o 
   1  -8  10       39.60       37.36      3.36 o 
   2  -8  10        2.55        0.22      2.72 o 
   3  -8  10      178.55      188.05      7.02 o 
   4  -8  10       71.77       66.27      6.03 o 
  -5  -7  10        1.14       -2.05      4.41 o 
  -4  -7  10      453.20      448.72     14.29 o 
  -3  -7  10        0.56       -1.96      2.29 o 
  -2  -7  10      930.53      945.57     17.50 o 
  -1  -7  10       29.49       33.16      3.26 o 
   0  -7  10      300.69      300.31      9.70 o 
   1  -7  10     1066.84     1053.24     19.65 o 
   2  -7  10      474.57      475.77     12.03 o 
   3  -7  10      527.97      526.18     12.35 o 
   4  -7  10       74.31       82.99      4.18 o 
   5  -7  10       19.41       19.22      3.40 o 
  -6  -6  10      109.43      130.75     10.39 o 
  -5  -6  10      117.51      116.93      8.51 o 
  -4  -6  10      611.03      590.12     15.02 o 
  -3  -6  10      487.61      473.12      9.94 o 
  -2  -6  10     1292.40     1226.57     21.62 o 
  -1  -6  10      237.21      231.27      6.90 o 
   0  -6  10      383.58      369.25      8.02 o 
   1  -6  10      110.80      113.08      3.97 o 
   2  -6  10      589.50      595.19     10.84 o 
   3  -6  10      626.76      608.50     11.91 o 
   4  -6  10      745.47      738.53     14.22 o 
   5  -6  10       96.80      104.50      9.14 o 
  -7  -5  10       24.90       23.31      6.33 o 
  -6  -5  10      161.37      166.91      7.96 o 
  -5  -5  10       99.74       88.56      6.84 o 
  -4  -5  10       59.18       58.70      4.02 o 
  -3  -5  10      244.98      247.32      6.15 o 
  -2  -5  10      213.67      204.91      5.35 o 
  -1  -5  10      149.20      147.56      4.25 o 
   0  -5  10     2351.62     2241.82     37.64 o 
   1  -5  10      342.10      314.69      7.11 o 
   2  -5  10     1903.99     1884.19     29.07 o 
   3  -5  10      121.69      115.96      4.11 o 
   4  -5  10      676.05      667.88     12.96 o 
   5  -5  10       56.93       48.24      3.77 o 
  -7  -4  10      234.66      249.32     15.08 o 
  -6  -4  10       47.73       59.78      3.95 o 
  -5  -4  10      290.54      294.64     12.34 o 
  -4  -4  10        2.72       -0.28      1.96 o 
  -3  -4  10       96.43      101.52      3.93 o 
  -2  -4  10        3.58        3.73      1.53 o 
  -1  -4  10      356.94      310.77      6.58 o 
   0  -4  10      264.75      245.74      6.15 o 
   1  -4  10      345.31      312.63      6.27 o 
   2  -4  10      304.31      296.18      6.24 o 
   3  -4  10      627.47      597.35     11.41 o 
   4  -4  10     1032.21     1031.81     18.28 o 
   5  -4  10       23.00       21.46      3.01 o 
   6  -4  10      578.05      624.13     13.83 o 
  -7  -3  10      533.88      545.24     16.74 o 
  -6  -3  10        4.82        8.97      2.82 o 
  -5  -3  10      344.40      353.36      8.99 o 
  -4  -3  10      199.87      187.35      5.38 o 
  -3  -3  10      160.22      157.83      4.20 o 
  -2  -3  10      578.63      578.49     10.24 o 
  -1  -3  10     1250.29     1193.06     17.40 o 
   0  -3  10        4.26        4.51      1.21 o 
   1  -3  10      904.59      859.55     13.93 o 
   2  -3  10      180.88      171.98      4.58 o 
   3  -3  10      564.47      575.43     10.98 o 
   4  -3  10       37.01       41.90      3.06 o 
   5  -3  10      228.16      221.34     11.85 o 
   6  -3  10      103.52      116.36     10.38 o 
  -7  -2  10      227.84      245.05     10.52 o 
  -6  -2  10      279.51      282.81      7.99 o 
  -5  -2  10      602.53      611.27     12.54 o 
  -4  -2  10        2.95        2.81      1.76 o 
  -3  -2  10      820.97      827.00     13.88 o 
  -2  -2  10      543.12      555.43     10.44 o 
  -1  -2  10      588.25      561.19      8.83 o 
   0  -2  10        0.42        1.50      1.09 o 
   1  -2  10       74.54       68.07      2.27 o 
   2  -2  10       38.14       40.96      2.82 o 
   3  -2  10      170.69      172.47      5.40 o 
   4  -2  10        6.73        7.62      2.68 o 
   5  -2  10      531.49      531.59     15.76 o 
   6  -2  10       22.30       22.03      3.93 o 
  -7  -1  10       32.01       42.72      7.10 o 
  -6  -1  10      346.71      349.05     13.83 o 
  -5  -1  10      967.62      964.77     19.80 o 
  -4  -1  10     1042.57     1006.01     20.28 o 
  -3  -1  10     1211.16     1178.06     23.21 o 
  -2  -1  10      400.74      427.09      9.46 o 
  -1  -1  10      763.11      741.90     10.30 o 
   0  -1  10      143.80      151.69      2.88 o 
   1  -1  10      996.54      981.85     12.90 o 
   2  -1  10       26.64       27.07      1.90 o 
   3  -1  10       87.25       82.17      3.57 o 
   4  -1  10        2.64        4.20      2.23 o 
   5  -1  10       22.30       28.06      4.35 o 
   6  -1  10       17.74       25.72      5.02 o 
  -7   0  10       68.14       84.83      7.14 o 
  -6   0  10      453.45      422.62     15.28 o 
  -5   0  10        5.84        2.64      2.77 o 
  -4   0  10     1695.46     1640.23     31.81 o 
  -3   0  10      440.01      436.28     11.48 o 
  -2   0  10     1863.84     1842.81     27.47 o 
  -1   0  10      657.82      642.69      8.83 o 
   0   0  10      234.94      238.53      3.89 o 
   1   0  10     1688.29     1681.32     21.27 o 
   2   0  10      140.67      150.79      3.82 o 
   3   0  10       87.77       83.09      3.91 o 
   4   0  10       45.05       46.62      3.18 o 
   5   0  10       72.50       71.96      5.97 o 
   6   0  10       34.54       36.69      5.46 o 
  -7   1  10       82.30       97.07      7.55 o 
  -6   1  10      719.01      724.26     21.91 o 
  -5   1  10      330.22      318.61     10.29 o 
  -4   1  10      712.75      706.96     18.49 o 
  -3   1  10      492.32      489.19     10.68 o 
  -2   1  10     1197.74     1225.13     20.81 o 
  -1   1  10        4.23        5.11      1.02 o 
   0   1  10     1830.16     1837.43     24.00 o 
   1   1  10       59.68       62.50      2.44 o 
   2   1  10      608.83      612.43     10.43 o 
   3   1  10      605.14      599.11     11.34 o 
   4   1  10        5.15        7.44      2.92 o 
   5   1  10      100.24       96.30      9.32 o 
   6   1  10       29.40       33.21      4.68 o 
  -7   2  10      230.45      217.08     11.26 o 
  -6   2  10        2.85        2.67      5.70 o 
  -5   2  10      213.26      201.60      7.93 o 
  -4   2  10      247.70      243.95      8.49 o 
  -3   2  10     1393.15     1408.23     29.91 o 
  -2   2  10     1256.06     1304.63     23.42 o 
  -1   2  10      156.83      157.16      3.40 o 
   0   2  10      972.43      981.33     13.44 o 
   1   2  10      253.89      248.33      5.27 o 
   2   2  10      714.66      703.97     12.41 o 
   3   2  10      121.10      135.22      6.65 o 
   4   2  10      368.87      369.37     10.58 o 
   5   2  10      108.66      116.62      6.19 o 
  -7   3  10      188.36      194.12     10.77 o 
  -6   3  10       14.93       12.10      4.72 o 
  -5   3  10      167.01      157.63     12.67 o 
  -4   3  10       60.64       56.95      5.29 o 
  -3   3  10      486.65      486.86     15.24 o 
  -2   3  10      162.87      171.05      5.40 o 
  -1   3  10      745.04      724.37     15.24 o 
   0   3  10       71.96       74.72      2.63 o 
   1   3  10      406.09      411.19     10.74 o 
   2   3  10     1345.45     1339.90     34.40 o 
   3   3  10       31.83       35.01      4.85 o 
   4   3  10      506.19      506.10     16.89 o 
   5   3  10        3.96       -0.62      3.55 o 
  -6   4  10       17.41       20.58      5.66 o 
  -5   4  10       94.20       95.61      7.22 o 
  -4   4  10        5.02        6.52      3.94 o 
  -3   4  10      356.17      369.32     13.05 o 
  -2   4  10      112.18      118.43      5.27 o 
  -1   4  10      710.52      684.59     25.24 o 
   0   4  10        1.76       -2.68      2.98 o 
   1   4  10       54.44       52.00     12.42 o 
   2   4  10      623.24      637.11     30.41 o 
   3   4  10      430.22      451.24     19.39 o 
   4   4  10      334.38      326.99     10.30 o 
  -6   5  10        0.68        1.01      5.48 o 
  -5   5  10      269.20      269.75     12.33 o 
  -4   5  10        0.47       -2.81      2.81 o 
  -3   5  10       35.29       34.94      3.77 o 
  -2   5  10       32.60       34.09      3.51 o 
  -1   5  10      429.84      453.86     15.88 o 
   0   5  10        3.05        1.83      6.21 o 
   1   5  10      357.20      359.57     17.74 o 
   2   5  10       17.27       17.23      6.33 o 
   3   5  10      598.36      618.61     18.90 o 
   4   5  10       26.10       27.64      7.86 o 
  -5   6  10      138.50      141.99     15.58 o 
  -4   6  10       10.22        5.83      3.60 o 
  -3   6  10        4.98        7.17      4.55 o 
  -2   6  10       26.97       16.63      7.60 o 
  -1   6  10       72.09       92.83      7.35 o 
   0   6  10       83.96       93.56      7.37 o 
   1   6  10      313.77      330.18     17.74 o 
   2   6  10      153.06      156.09     11.91 o 
   3   6  10      228.66      236.67     15.46 o 
  -4   7  10        9.91       12.50      5.41 o 
  -3   7  10      230.45      222.88     13.81 o 
  -2   7  10        6.67        2.97      4.86 o 
  -1   7  10       81.14       93.77     14.95 o 
   0   7  10       67.40       77.23      9.88 o 
   1   7  10        7.61        5.57      6.33 o 
  -3  -9  11       48.82       50.29      6.94 o 
  -2  -9  11      124.56      121.26      8.70 o 
  -1  -9  11        5.48        3.91      3.64 o 
   0  -9  11      130.84      137.97      8.45 o 
   1  -9  11       17.93       22.69      3.57 o 
   2  -9  11       69.90       77.28      4.90 o 
  -4  -8  11      236.28      259.22     12.50 o 
  -3  -8  11        0.49       -3.23      3.23 o 
  -2  -8  11      133.01      133.62      5.37 o 
  -1  -8  11        3.96       -0.51      3.19 o 
   0  -8  11      501.92      486.64     13.81 o 
   1  -8  11      107.16      103.69      5.63 o 
   2  -8  11        5.12        2.27      3.11 o 
   3  -8  11        1.39       -1.64      3.12 o 
  -5  -7  11      109.54      107.23     19.13 o 
  -4  -7  11      175.78      174.18      6.10 o 
  -3  -7  11       84.39       69.25      4.01 o 
  -2  -7  11      268.20      295.81      7.94 o 
  -1  -7  11        2.31        2.79      2.92 o 
   0  -7  11      270.89      254.41      8.63 o 
   1  -7  11        5.03        4.24      2.54 o 
   2  -7  11      134.63      140.88      5.44 o 
   3  -7  11       78.14       78.76      4.92 o 
   4  -7  11       85.97       91.55      5.81 o 
  -6  -6  11       19.50       24.33      6.59 o 
  -5  -6  11      444.44      463.73     12.93 o 
  -4  -6  11      191.43      178.59      5.96 o 
  -3  -6  11      486.71      470.50     10.80 o 
  -2  -6  11      275.72      276.78      6.85 o 
  -1  -6  11      285.57      288.12      9.51 o 
   0  -6  11       29.37       27.72      2.51 o 
   1  -6  11        4.72        4.29      2.08 o 
   2  -6  11      117.88      130.77      5.05 o 
   3  -6  11       51.71       49.76      4.95 o 
   4  -6  11      210.92      203.92     10.10 o 
   5  -6  11       33.26       42.41      4.05 o 
  -6  -5  11       22.98       17.99      3.82 o 
  -5  -5  11      557.62      539.37     14.32 o 
  -4  -5  11       92.63       78.86      4.58 o 
  -3  -5  11     1097.82     1122.18     20.17 o 
  -2  -5  11      101.86      111.62      3.94 o 
  -1  -5  11      258.46      273.42      7.54 o 
   0  -5  11      704.51      679.34     12.99 o 
   1  -5  11      590.32      603.85     11.90 o 
   2  -5  11      217.36      217.40      5.42 o 
   3  -5  11       67.19       71.48      3.62 o 
   4  -5  11       25.05       22.86      3.25 o 
   5  -5  11       24.52       25.87      4.06 o 
  -7  -4  11        6.74        6.26      4.02 o 
  -6  -4  11      320.42      329.42     10.72 o 
  -5  -4  11      786.51      761.87     16.60 o 
  -4  -4  11      814.95      759.76     20.74 o 
  -3  -4  11     1305.74     1232.42     20.22 o 
  -2  -4  11      373.42      381.75      7.57 o 
  -1  -4  11      246.96      242.65      6.14 o 
   0  -4  11      102.32       95.60      3.37 o 
   1  -4  11      880.83      896.55     14.78 o 
   2  -4  11      650.40      615.27     11.24 o 
   3  -4  11      690.14      663.27     12.58 o 
   4  -4  11       45.38       47.17      4.83 o 
   5  -4  11       20.47       15.32      3.17 o 
  -7  -3  11        1.18        3.84      4.81 o 
  -6  -3  11      446.36      472.23     11.56 o 
  -5  -3  11        8.00        7.67      2.49 o 
  -4  -3  11      596.70      619.59     12.64 o 
  -3  -3  11       35.38       34.83      2.32 o 
  -2  -3  11      915.48      951.22     15.89 o 
  -1  -3  11     2488.64     2409.83     37.43 o 
   0  -3  11      570.60      562.36     10.05 o 
   1  -3  11     2659.06     2647.40     39.71 o 
   2  -3  11      300.32      288.39      6.20 o 
   3  -3  11      372.05      374.67      8.15 o 
   4  -3  11       41.32       40.76      3.33 o 
   5  -3  11      113.85      120.03      5.02 o 
  -7  -2  11        7.31        9.28      4.16 o 
  -6  -2  11      471.44      441.18     10.96 o 
  -5  -2  11       79.55       85.21      5.01 o 
  -4  -2  11      340.18      332.96      7.83 o 
  -3  -2  11      120.53      128.15      3.81 o 
  -2  -2  11     1681.49     1590.15     25.25 o 
  -1  -2  11      201.00      189.94      3.99 o 
   0  -2  11      969.26      953.73     14.39 o 
   1  -2  11      562.33      561.03      8.71 o 
   2  -2  11     1608.21     1518.91     25.09 o 
   3  -2  11     1303.61     1313.85     22.23 o 
   4  -2  11      208.56      204.57      7.27 o 
   5  -2  11      680.41      722.58     28.64 o 
   6  -2  11        2.77       -3.27      3.27 o 
  -7  -1  11       14.86       21.04      7.86 o 
  -6  -1  11       74.64       71.95      6.02 o 
  -5  -1  11        0.87       -1.21      2.14 o 
  -4  -1  11       68.79       63.92      4.02 o 
  -3  -1  11       44.26       43.04      2.90 o 
  -2  -1  11     1683.56     1680.57     28.37 o 
  -1  -1  11      122.78      117.35      2.67 o 
   0  -1  11     2127.66     2105.61     25.76 o 
   1  -1  11      393.56      371.92      6.50 o 
   2  -1  11     1103.78     1125.55     16.34 o 
   3  -1  11      170.92      176.68      6.84 o 
   4  -1  11      780.45      811.71     18.57 o 
   5  -1  11      235.74      227.08      8.09 o 
   6  -1  11      153.92      156.60     12.67 o 
  -7   0  11      168.09      161.41      9.37 o 
  -6   0  11       81.36       86.74      6.81 o 
  -5   0  11       27.42       33.52      4.06 o 
  -4   0  11      556.30      548.19     12.05 o 
  -3   0  11        8.33        9.50      1.86 o 
  -2   0  11      280.06      276.60      6.09 o 
  -1   0  11      305.15      300.68      5.20 o 
   0   0  11      184.80      185.56      3.30 o 
   1   0  11      145.94      143.58      2.95 o 
   2   0  11      604.52      606.68     10.49 o 
   3   0  11       64.19       63.42      3.35 o 
   4   0  11     1136.40     1174.95     22.10 o 
   5   0  11       28.80       24.14      3.90 o 
  -7   1  11       97.36       90.83      7.85 o 
  -6   1  11      278.09      260.96     11.56 o 
  -5   1  11      376.34      366.08     11.67 o 
  -4   1  11      970.63      910.58     23.04 o 
  -3   1  11      226.33      230.25      7.86 o 
  -2   1  11      400.88      397.77      7.76 o 
  -1   1  11      395.47      400.64      6.26 o 
   0   1  11      271.01      268.69      4.69 o 
   1   1  11       37.35       44.21      1.81 o 
   2   1  11       23.79       27.41      1.92 o 
   3   1  11      135.19      151.55      4.73 o 
   4   1  11      118.45      121.71      5.89 o 
   5   1  11      124.98      137.96     10.43 o 
  -7   2  11      241.21      223.96     11.93 o 
  -6   2  11        1.12        4.49      4.50 o 
  -5   2  11      854.14      809.84     25.27 o 
  -4   2  11      208.84      200.04      7.65 o 
  -3   2  11      354.32      360.22     10.77 o 
  -2   2  11      200.73      198.72      5.29 o 
  -1   2  11       81.54       86.51      2.52 o 
   0   2  11      404.95      400.84      6.33 o 
   1   2  11      107.12      109.36      3.32 o 
   2   2  11       88.35       92.62      6.54 o 
   3   2  11       59.89       63.16      4.86 o 
   4   2  11       13.65       21.62      3.86 o 
   5   2  11       13.89       14.92      5.61 o 
  -7   3  11      475.79      499.61     18.99 o 
  -6   3  11       57.24       46.10      8.74 o 
  -5   3  11      484.66      468.33     27.11 o 
  -4   3  11      256.96      245.73     11.53 o 
  -3   3  11      464.41      453.02     15.68 o 
  -2   3  11       22.97       27.36      2.98 o 
  -1   3  11      995.30     1027.88     20.86 o 
   0   3  11       43.14       40.15      3.66 o 
   1   3  11      178.14      187.22      6.61 o 
   2   3  11       93.62      106.32      6.09 o 
   3   3  11       15.33       18.57      3.72 o 
   4   3  11        9.99        9.64      3.65 o 
  -6   4  11       89.83       95.47      7.91 o 
  -5   4  11       86.61       92.67      7.30 o 
  -4   4  11      483.89      473.36     20.78 o 
  -3   4  11      493.79      501.66     23.79 o 
  -2   4  11        2.33        3.85      2.71 o 
  -1   4  11      423.38      431.23     17.39 o 
   0   4  11        0.68        0.57      3.33 o 
   1   4  11      228.18      214.39      9.73 o 
   2   4  11       11.44       13.03      5.32 o 
   3   4  11      119.52      116.16      6.99 o 
   4   4  11      177.31      185.40     13.52 o 
  -5   5  11       20.75       23.73      5.76 o 
  -4   5  11      220.39      230.35     11.02 o 
  -3   5  11       37.66       37.49      3.93 o 
  -2   5  11      488.64      496.81     50.81 o 
  -1   5  11       10.12       16.49      4.38 o 
   0   5  11       69.78       75.48     17.23 o 
   1   5  11      380.43      362.61     17.99 o 
   2   5  11        5.17        3.80      6.33 o 
   3   5  11      162.44      157.61     12.42 o 
  -4   6  11      244.30      258.12     12.28 o 
  -3   6  11       79.48       83.75      7.21 o 
  -2   6  11      326.87      337.62     29.65 o 
  -1   6  11        0.61        4.81      4.92 o 
   0   6  11       71.96       80.46      7.00 o 
   1   6  11      220.34      235.91     15.20 o 
   2   6  11      211.28      199.93     14.19 o 
  -3   7  11      142.43      151.79     19.13 o 
  -2   7  11       11.04       27.30      6.05 o 
  -1   7  11       19.77       25.17      5.86 o 
   0   7  11      269.02      267.84     16.98 o 
  -2  -9  12      347.40      351.18     19.34 o 
  -1  -9  12      119.55      129.62      8.99 o 
   0  -9  12      285.12      323.28     17.99 o 
   1  -9  12       71.59       70.08      5.62 o 
  -4  -8  12       20.67       31.00      7.73 o 
  -3  -8  12      582.13      585.35     13.39 o 
  -2  -8  12       11.26        6.49      2.99 o 
  -1  -8  12      455.97      480.99     13.72 o 
   0  -8  12      117.13      124.25      8.26 o 
   1  -8  12      384.34      404.93     24.58 o 
   2  -8  12      274.06      265.73     11.92 o 
   3  -8  12       76.19       81.25      5.12 o 
  -5  -7  12      182.54      180.25     10.50 o 
  -4  -7  12        9.01        7.33      3.05 o 
  -3  -7  12      397.14      389.97      9.88 o 
  -2  -7  12       46.92       46.19      3.42 o 
  -1  -7  12      624.96      605.54     15.93 o 
   0  -7  12        5.71        4.88      3.36 o 
   1  -7  12      348.97      349.57     15.98 o 
   2  -7  12       93.49       89.27      5.78 o 
   3  -7  12      487.66      505.56     14.46 o 
   4  -7  12       85.07       96.84      8.51 o 
  -6  -6  12       65.78       69.43      8.62 o 
  -5  -6  12      320.44      316.45     11.48 o 
  -4  -6  12      104.70      117.06      5.56 o 
  -3  -6  12      201.48      184.01      6.08 o 
  -2  -6  12      260.54      255.32     12.29 o 
  -1  -6  12      967.03      870.93     20.84 o 
   0  -6  12      372.42      350.66     10.64 o 
   1  -6  12      269.40      254.43      7.20 o 
   2  -6  12        4.36        5.06      4.17 o 
   3  -6  12      351.37      384.00      8.84 o 
   4  -6  12       48.06       39.22      3.56 o 
  -6  -5  12      163.27      166.40      6.69 o 
  -5  -5  12       79.83       68.90      4.24 o 
  -4  -5  12       87.98       80.19      3.86 o 
  -3  -5  12      161.14      182.33      7.90 o 
  -2  -5  12      177.96      172.85      5.13 o 
  -1  -5  12      155.82      147.82      6.55 o 
   0  -5  12       94.34       87.21      4.28 o 
   1  -5  12      473.72      471.36     16.48 o 
   2  -5  12      353.84      332.82      7.63 o 
   3  -5  12      327.15      328.33      9.55 o 
   4  -5  12       32.55       33.49      3.34 o 
   5  -5  12      505.07      529.00     12.34 o 
  -6  -4  12      453.36      463.10     14.95 o 
  -5  -4  12       52.08       51.82      3.70 o 
  -4  -4  12      315.31      293.56      8.14 o 
  -3  -4  12      155.60      155.79      4.51 o 
  -2  -4  12      759.82      711.16     12.59 o 
  -1  -4  12      121.82      100.55      3.50 o 
   0  -4  12      111.03      101.75      4.50 o 
   1  -4  12       39.50       43.38      2.51 o 
   2  -4  12       14.21       17.55      2.37 o 
   3  -4  12      340.63      323.69      7.57 o 
   4  -4  12      392.15      388.90      9.51 o 
   5  -4  12       77.24       72.55      4.40 o 
  -7  -3  12        3.44        4.63      3.63 o 
  -6  -3  12      362.97      349.16      9.69 o 
  -5  -3  12       50.96       42.75      3.57 o 
  -4  -3  12      753.29      768.69     16.56 o 
  -3  -3  12      209.97      198.81      5.12 o 
  -2  -3  12      179.09      186.74      4.81 o 
  -1  -3  12      921.64      919.38     15.55 o 
   0  -3  12      625.79      597.88     11.43 o 
   1  -3  12        0.86        0.75      1.76 o 
   2  -3  12      180.37      168.95      4.95 o 
   3  -3  12        2.06        4.24      2.16 o 
   4  -3  12      249.67      250.13      9.55 o 
   5  -3  12       22.31       14.18      3.26 o 
  -7  -2  12      294.48      318.13     26.49 o 
  -6  -2  12      479.77      475.89     21.80 o 
  -5  -2  12      520.12      499.88     15.11 o 
  -4  -2  12      974.18      960.22     18.41 o 
  -3  -2  12      314.08      309.02      6.62 o 
  -2  -2  12       40.47       49.04      3.38 o 
  -1  -2  12      234.67      223.62      5.22 o 
   0  -2  12      320.48      323.53      5.55 o 
   1  -2  12      390.42      352.82     12.83 o 
   2  -2  12      580.68      530.57     10.28 o 
   3  -2  12       56.79       59.99      3.48 o 
   4  -2  12       12.79       10.80      2.78 o 
   5  -2  12        3.90        7.88      3.56 o 
  -7  -1  12      327.31      327.54     13.67 o 
  -6  -1  12        0.68        1.28      4.20 o 
  -5  -1  12      569.06      593.83     14.79 o 
  -4  -1  12       71.64       73.56      3.69 o 
  -3  -1  12      480.22      489.30     11.06 o 
  -2  -1  12     2423.98     2281.06     35.54 o 
  -1  -1  12      458.69      457.42      8.65 o 
   0  -1  12     1825.36     1790.20     21.34 o 
   1  -1  12      205.83      191.35      3.83 o 
   2  -1  12      197.17      197.73      5.00 o 
   3  -1  12       22.95       18.86      2.38 o 
   4  -1  12        7.16        8.77      3.21 o 
   5  -1  12        1.04       -4.11      4.11 o 
  -7   0  12      200.02      192.11     10.53 o 
  -6   0  12      147.05      150.99      8.71 o 
  -5   0  12      404.98      371.85     11.78 o 
  -4   0  12      217.97      223.61      9.23 o 
  -3   0  12      473.13      472.31     10.70 o 
  -2   0  12       84.95       79.98      3.06 o 
  -1   0  12      733.97      723.85     10.84 o 
   0   0  12      786.15      783.69     10.10 o 
   1   0  12      776.47      755.89      9.88 o 
   2   0  12      920.82      915.34     13.75 o 
   3   0  12       59.61       55.94      5.23 o 
   4   0  12      492.40      497.83     13.31 o 
   5   0  12        9.65        4.65      3.74 o 
  -7   1  12        3.41        8.16      5.23 o 
  -6   1  12       33.16       45.77      8.62 o 
  -5   1  12       31.00       34.52      4.14 o 
  -4   1  12       70.58       73.28      5.30 o 
  -3   1  12     1035.65     1004.71     28.37 o 
  -2   1  12      561.31      571.14     15.25 o 
  -1   1  12     2092.32     2054.14     27.01 o 
   0   1  12      316.21      296.24      4.87 o 
   1   1  12      537.51      545.19      8.66 o 
   2   1  12        2.13        3.61      2.89 o 
   3   1  12      472.64      483.33     12.68 o 
   4   1  12      208.99      223.89      8.14 o 
   5   1  12       29.54       40.57      4.82 o 
  -6   2  12       14.18       13.06      6.08 o 
  -5   2  12       32.24       24.93      5.16 o 
  -4   2  12       75.80       68.46      6.21 o 
  -3   2  12      118.00      125.03     11.40 o 
  -2   2  12      617.89      642.83     21.07 o 
  -1   2  12      160.02      167.90      4.95 o 
   0   2  12      179.93      177.69      3.94 o 
   1   2  12      711.19      740.25     11.34 o 
   2   2  12      300.55      304.78      8.92 o 
   3   2  12     1263.00     1281.14     27.99 o 
   4   2  12        7.44        5.06      3.46 o 
  -6   3  12       91.83      118.67      8.70 o 
  -5   3  12       52.80       57.49      6.58 o 
  -4   3  12      282.20      289.37     14.32 o 
  -3   3  12       30.32       29.13      4.81 o 
  -2   3  12      518.66      550.96     13.86 o 
  -1   3  12       91.31       87.18      4.49 o 
   0   3  12      211.12      214.50     11.28 o 
   1   3  12        7.15        3.01      3.52 o 
   2   3  12      267.20      295.67     25.09 o 
   3   3  12      156.24      156.47      8.81 o 
   4   3  12      144.96      151.60      8.64 o 
  -6   4  12      269.54      272.48     13.51 o 
  -5   4  12        8.70       16.26      5.71 o 
  -4   4  12      219.19      209.40     10.83 o 
  -3   4  12        0.72        1.82      4.03 o 
  -2   4  12       50.59       57.77      4.23 o 
  -1   4  12        2.61        9.15      5.95 o 
   0   4  12      566.10      579.43     57.52 o 
   1   4  12        1.43        4.05      5.07 o 
   2   4  12      206.66      210.83     13.43 o 
   3   4  12       10.19        9.95      3.72 o 
  -5   5  12       63.37       55.14      6.83 o 
  -4   5  12      138.81      152.74      9.42 o 
  -3   5  12        0.57        0.03      5.19 o 
  -2   5  12      182.48      186.17      9.73 o 
  -1   5  12        0.13        1.81      4.26 o 
   0   5  12      109.11      119.02      9.76 o 
   1   5  12        2.42       -5.83      5.83 o 
   2   5  12        3.47        3.55      6.84 o 
  -3   6  12        6.85        5.57      9.38 o 
  -2   6  12      151.98      152.31     15.84 o 
  -1   6  12       24.05       21.73      6.08 o 
   0   6  12       21.91       14.88      5.66 o 
   1   6  12        6.71       10.90      6.59 o 
  -1  -9  13      135.09      149.69      6.30 o 
   0  -9  13        9.20        6.46      4.21 o 
  -3  -8  13      270.86      294.82     10.75 o 
  -2  -8  13        6.15        6.66      2.94 o 
  -1  -8  13      500.89      488.24     14.21 o 
   0  -8  13        8.54       10.74      3.92 o 
   1  -8  13      112.84      108.84      6.41 o 
   2  -8  13       15.98       14.68      3.53 o 
  -4  -7  13      176.43      195.81      6.94 o 
  -3  -7  13      471.97      483.71     19.02 o 
  -2  -7  13      124.47      134.12      5.49 o 
  -1  -7  13      420.62      431.83     12.63 o 
   0  -7  13       35.12       39.43      4.45 o 
   1  -7  13      274.94      257.14      9.31 o 
   2  -7  13        7.38        8.64      3.10 o 
   3  -7  13       79.07       85.59      5.52 o 
  -5  -6  13        0.01        0.23      3.48 o 
  -4  -6  13      582.54      606.22     16.28 o 
  -3  -6  13        4.77        2.95      2.71 o 
  -2  -6  13      652.23      645.29     14.06 o 
  -1  -6  13      178.01      183.96      6.17 o 
   0  -6  13      225.62      226.43     12.69 o 
   1  -6  13      215.94      216.72     17.84 o 
   2  -6  13       80.37       79.90      4.46 o 
   3  -6  13      127.67      136.89      5.21 o 
   4  -6  13        3.66        1.18      2.91 o 
  -6  -5  13      136.99      137.80      6.21 o 
  -5  -5  13       89.10       93.07      4.92 o 
  -4  -5  13      631.44      595.13     12.18 o 
  -3  -5  13      116.75      125.08      4.62 o 
  -2  -5  13      749.73      740.62     17.23 o 
  -1  -5  13        2.18       -0.70      2.21 o 
   0  -5  13      501.95      486.53     24.61 o 
   1  -5  13       40.17       34.15      3.05 o 
   2  -5  13      495.30      502.49     10.41 o 
   3  -5  13      178.98      168.28      6.31 o 
   4  -5  13       48.59       50.91      3.92 o 
  -6  -4  13       42.46       38.34      4.24 o 
  -5  -4  13      385.72      403.97     10.65 o 
  -4  -4  13      171.74      153.91      5.84 o 
  -3  -4  13      571.25      554.02     11.29 o 
  -2  -4  13      375.00      350.77      8.04 o 
  -1  -4  13      454.56      457.51      9.51 o 
   0  -4  13      550.06      544.71     12.89 o 
   1  -4  13        6.40        7.56      2.50 o 
   2  -4  13      426.04      450.64      9.52 o 
   3  -4  13       50.38       43.73      4.07 o 
   4  -4  13      220.16      225.74      7.05 o 
  -6  -3  13        9.17       16.91      4.66 o 
  -5  -3  13      232.78      219.83      7.22 o 
  -4  -3  13       18.82       26.85      3.01 o 
  -3  -3  13      576.64      560.32     10.58 o 
  -2  -3  13       10.00       12.27      2.08 o 
  -1  -3  13      870.36      830.18     14.44 o 
   0  -3  13      504.93      493.52     10.77 o 
   1  -3  13      552.35      559.39     10.52 o 
   2  -3  13      396.81      399.67      8.63 o 
   3  -3  13      212.50      217.37      6.19 o 
   4  -3  13      439.05      427.43     10.64 o 
   5  -3  13       10.02       16.94      3.52 o 
  -7  -2  13      196.72      188.64     16.76 o 
  -6  -2  13        1.44        6.53      3.88 o 
  -5  -2  13      146.71      132.82     11.52 o 
  -4  -2  13        4.43        5.23      2.51 o 
  -3  -2  13      686.55      632.50     12.12 o 
  -2  -2  13      386.07      369.95      7.56 o 
  -1  -2  13      576.11      601.81     11.01 o 
   0  -2  13        1.40        2.05      1.36 o 
   1  -2  13      149.55      163.12      4.22 o 
   2  -2  13      280.14      259.10      6.36 o 
   3  -2  13     1203.17     1201.40     22.45 o 
   4  -2  13      142.78      132.37      6.18 o 
   5  -2  13       66.21       57.73      4.24 o 
  -7  -1  13      152.26      155.38     10.52 o 
  -6  -1  13       37.87       48.23     10.26 o 
  -5  -1  13      220.64      219.15     22.81 o 
  -4  -1  13        7.45       11.26      2.51 o 
  -3  -1  13       67.34       69.67      3.57 o 
  -2  -1  13      100.70       96.92      3.47 o 
  -1  -1  13      403.97      400.28      7.94 o 
   0  -1  13      341.60      352.86      5.45 o 
   1  -1  13      340.88      334.33      6.06 o 
   2  -1  13      132.52      127.94      3.68 o 
   3  -1  13      640.70      656.18     12.16 o 
   4  -1  13       24.22       18.11      3.80 o 
   5  -1  13      447.66      472.04     25.47 o 
  -6   0  13      198.89      185.44     10.04 o 
  -5   0  13      327.18      295.63     16.85 o 
  -4   0  13      414.98      384.02     12.07 o 
  -3   0  13      105.82      103.11      5.33 o 
  -2   0  13       12.38       10.03      1.93 o 
  -1   0  13       67.22       69.04      2.89 o 
   0   0  13       18.03       21.43      1.75 o 
   1   0  13      732.43      686.18      9.58 o 
   2   0  13      115.37      119.99      3.76 o 
   3   0  13       11.25        4.77      2.59 o 
   4   0  13       65.87       57.72      5.75 o 
  -6   1  13      433.52      444.78     16.99 o 
  -5   1  13        9.18        8.92      4.44 o 
  -4   1  13      113.41      107.79      9.04 o 
  -3   1  13     1959.28     1895.74     44.69 o 
  -2   1  13      188.25      168.77      6.81 o 
  -1   1  13      545.83      534.50      8.89 o 
   0   1  13      214.47      212.36      4.19 o 
   1   1  13       72.43       76.58      2.51 o 
   2   1  13        2.15        2.98      1.76 o 
   3   1  13       32.33       28.62      3.94 o 
   4   1  13       77.73       92.62     12.21 o 
  -6   2  13      559.88      546.74     19.79 o 
  -5   2  13      103.49       88.90      7.49 o 
  -4   2  13      195.99      202.03      9.98 o 
  -3   2  13       34.70       30.34      7.60 o 
  -2   2  13      419.74      412.98     14.70 o 
  -1   2  13      569.52      549.06     30.95 o 
   0   2  13      778.84      745.39     15.05 o 
   1   2  13      282.28      282.70     12.23 o 
   2   2  13        4.20        5.40      3.68 o 
   3   2  13      215.55      221.89      9.71 o 
   4   2  13        5.39       10.98      3.84 o 
  -6   3  13       39.28       50.30      9.38 o 
  -5   3  13        2.73        0.98      6.97 o 
  -4   3  13      782.79      764.56     24.47 o 
  -3   3  13      296.08      279.51     18.75 o 
  -2   3  13     1463.77     1457.50     41.02 o 
  -1   3  13       13.82       16.41      5.60 o 
   0   3  13      394.24      410.20     14.73 o 
   1   3  13       26.17       29.14      5.83 o 
   2   3  13      205.53      218.32     13.11 o 
   3   3  13      105.07      103.75      6.36 o 
  -5   4  13       40.11       44.92      6.56 o 
  -4   4  13       13.59       17.17      5.21 o 
  -3   4  13      343.19      358.71     15.96 o 
  -2   4  13      136.30      137.09      8.10 o 
  -1   4  13       38.84       47.54     10.64 o 
   0   4  13      333.20      363.61     14.18 o 
   1   4  13       36.35       39.53      7.35 o 
   2   4  13      664.44      656.05     28.63 o 
  -4   5  13        6.98        4.65      5.28 o 
  -3   5  13      394.97      395.56     27.37 o 
  -2   5  13       61.50       70.51     15.71 o 
  -1   5  13      176.60      204.81     10.72 o 
   0   5  13        3.42        3.74      4.75 o 
   1   5  13      163.73      175.35     13.18 o 
  -3  -8  14        1.80        0.02      3.31 o 
  -2  -8  14      111.40      109.81      5.40 o 
  -1  -8  14        1.59       -0.75      3.11 o 
   0  -8  14      251.52      248.88     17.43 o 
   1  -8  14        4.27        3.79      6.15 o 
  -4  -7  14      123.52      140.79      6.01 o 
  -3  -7  14        5.13        6.75      3.26 o 
  -2  -7  14      197.88      205.61      7.03 o 
  -1  -7  14       76.94       70.59      5.45 o 
   0  -7  14      389.92      375.95     11.89 o 
   1  -7  14        3.04       -3.40      3.45 o 
   2  -7  14      262.54      282.68     14.90 o 
  -5  -6  14      118.52      113.66     10.66 o 
  -4  -6  14      243.72      245.97      7.78 o 
  -3  -6  14       15.45       14.68      3.11 o 
  -2  -6  14      333.93      352.98     15.03 o 
  -1  -6  14       72.34       68.82      4.03 o 
   0  -6  14      176.07      174.32      7.51 o 
   1  -6  14       33.94       30.15      5.43 o 
   2  -6  14       84.39       93.13      4.87 o 
   3  -6  14       64.56       61.99      4.14 o 
  -5  -5  14      132.72      153.32      7.86 o 
  -4  -5  14      313.64      310.37      7.98 o 
  -3  -5  14      280.99      302.62      8.04 o 
  -2  -5  14      208.98      211.83      6.71 o 
  -1  -5  14      304.01      301.79      8.22 o 
   0  -5  14      124.19      130.49     11.35 o 
   1  -5  14      128.01      123.69      6.17 o 
   2  -5  14       85.59       95.03      4.74 o 
   3  -5  14       15.46       13.90      3.62 o 
   4  -5  14      125.29      128.70      7.83 o 
  -6  -4  14        3.55       -0.62      3.21 o 
  -5  -4  14      510.18      517.12     12.82 o 
  -4  -4  14        0.01        1.28      2.63 o 
  -3  -4  14      816.36      800.90     18.89 o 
  -2  -4  14      291.13      286.86      7.22 o 
  -1  -4  14      407.45      407.15      9.06 o 
   0  -4  14       84.08       77.95      4.77 o 
   1  -4  14      157.24      145.35      6.52 o 
   2  -4  14       63.67       70.98      4.77 o 
   3  -4  14      105.66      115.08      5.28 o 
   4  -4  14       16.03       19.59      3.35 o 
  -6  -3  14       63.96       85.41      7.06 o 
  -5  -3  14      643.75      638.42     14.80 o 
  -4  -3  14      158.23      177.00      6.32 o 
  -3  -3  14      705.20      695.01     13.55 o 
  -2  -3  14       57.10       43.75      2.95 o 
  -1  -3  14      430.84      414.54      9.02 o 
   0  -3  14       21.26       18.77      2.39 o 
   1  -3  14      379.96      374.21      8.20 o 
   2  -3  14      130.59      124.46      8.29 o 
   3  -3  14       92.54       91.02      4.55 o 
   4  -3  14       34.03       32.10      3.59 o 
  -6  -2  14      505.83      503.68     20.23 o 
  -5  -2  14      153.23      156.11      6.04 o 
  -4  -2  14      598.42      596.18     15.10 o 
  -3  -2  14      462.86      438.58      9.40 o 
  -2  -2  14      335.25      334.94      9.10 o 
  -1  -2  14      623.33      596.83     13.81 o 
   0  -2  14        2.96        0.76      1.75 o 
   1  -2  14      543.45      547.03      9.99 o 
   2  -2  14       12.93       14.34      2.49 o 
   3  -2  14       78.09       86.18      4.31 o 
   4  -2  14       38.45       35.46      3.62 o 
  -6  -1  14      290.65      260.60     10.54 o 
  -5  -1  14        0.19       -1.85      3.94 o 
  -4  -1  14      372.05      322.18     15.26 o 
  -3  -1  14        4.82        3.32      2.24 o 
  -2  -1  14      677.45      651.88     11.91 o 
  -1  -1  14      589.77      564.80     10.60 o 
   0  -1  14      367.32      390.37      6.99 o 
   1  -1  14      740.53      732.78     10.72 o 
   2  -1  14       73.27       76.79      3.11 o 
   3  -1  14      389.53      390.43      9.45 o 
   4  -1  14       30.23       28.06      4.06 o 
  -6   0  14       66.16       64.79      7.22 o 
  -5   0  14       76.13       97.72     19.77 o 
  -4   0  14      316.24      303.36     10.66 o 
  -3   0  14      558.35      538.74     15.32 o 
  -2   0  14      351.81      346.66      7.81 o 
  -1   0  14        5.25        5.17      1.77 o 
   0   0  14      272.18      298.32      4.98 o 
   1   0  14      221.77      213.72      5.16 o 
   2   0  14      522.12      528.65      9.24 o 
   3   0  14      145.58      137.59      8.49 o 
   4   0  14       25.67       24.87      4.19 o 
  -6   1  14       14.56        2.21      4.87 o 
  -5   1  14       12.89       18.97      8.36 o 
  -4   1  14        6.74       -0.15      4.22 o 
  -3   1  14       49.45       50.18      8.24 o 
  -2   1  14      189.64      176.48     10.01 o 
  -1   1  14      396.01      401.69     10.12 o 
   0   1  14      500.33      500.43      7.52 o 
   1   1  14      146.24      151.99      3.79 o 
   2   1  14      550.64      546.26     11.80 o 
   3   1  14        2.08        1.59      2.73 o 
  -5   2  14      134.73      124.01      8.77 o 
  -4   2  14       10.26        9.33      4.81 o 
  -3   2  14       18.66       19.83      4.68 o 
  -2   2  14       11.34        9.74      4.10 o 
  -1   2  14        5.38        6.52      3.70 o 
   0   2  14      148.32      143.80      7.61 o 
   1   2  14      247.91      262.38      7.50 o 
   2   2  14       36.80       37.52      3.30 o 
   3   2  14      132.95      130.88      6.48 o 
  -5   3  14       18.07       22.89      6.21 o 
  -4   3  14      437.68      445.47     16.95 o 
  -3   3  14      101.22       99.55      7.40 o 
  -2   3  14       16.55       16.25      4.83 o 
  -1   3  14      219.65      233.41     10.63 o 
   0   3  14      151.96      146.55      8.34 o 
   1   3  14       80.54       70.44      8.62 o 
   2   3  14       18.82       14.41      4.93 o 
  -4   4  14        5.13        9.54      7.73 o 
  -3   4  14       78.68       75.16      7.03 o 
  -2   4  14      210.94      195.88     17.23 o 
  -1   4  14      408.32      423.75     15.94 o 
   0   4  14        0.83       -4.08      4.44 o 
   1   4  14       10.60       21.79      7.35 o 
  -2   5  14       70.39       55.75     11.66 o 
  -1   5  14       36.67       50.49      7.22 o 
   0   5  14        4.27        5.57      6.33 o 
  -1  -8  15        0.92        0.03      3.33 o 
  -3  -7  15      329.69      327.68     11.01 o 
  -2  -7  15      159.30      171.02      6.57 o 
  -1  -7  15      114.08      124.28      5.57 o 
   0  -7  15      410.88      409.91     19.21 o 
   1  -7  15       11.01       10.07      4.40 o 
  -4  -6  15       34.86       41.68      5.41 o 
  -3  -6  15      225.59      209.25      9.25 o 
  -2  -6  15        4.31        4.18      2.96 o 
  -1  -6  15      538.35      543.06     14.08 o 
   0  -6  15       18.11       18.97      8.49 o 
   1  -6  15      321.05      325.95     11.14 o 
   2  -6  15      157.76      160.34      7.81 o 
  -5  -5  15       84.00       90.29      5.28 o 
  -4  -5  15       48.78       54.85      3.91 o 
  -3  -5  15      188.81      183.29      5.95 o 
  -2  -5  15       62.29       72.40      4.27 o 
  -1  -5  15      443.06      434.14     10.70 o 
   0  -5  15        0.14       -2.11      3.48 o 
   1  -5  15      550.54      576.23     27.95 o 
   2  -5  15        0.31        0.16      2.96 o 
   3  -5  15      288.27      298.89      8.05 o 
  -5  -4  15       45.06       43.37      4.05 o 
  -4  -4  15       70.59       63.24      5.05 o 
  -3  -4  15      116.03      119.38      4.80 o 
  -2  -4  15      283.66      263.32      7.01 o 
  -1  -4  15       20.53       18.61      2.72 o 
   0  -4  15      188.95      195.42      6.47 o 
   1  -4  15      240.76      231.74     11.81 o 
   2  -4  15      103.24       97.95      4.39 o 
   3  -4  15      206.32      222.34      7.21 o 
  -5  -3  15       68.95       67.87      4.45 o 
  -4  -3  15      179.94      183.49      6.80 o 
  -3  -3  15       16.80       15.96      2.73 o 
  -2  -3  15      567.50      536.95     11.16 o 
  -1  -3  15        2.25        2.58      2.19 o 
   0  -3  15      383.79      387.69      8.84 o 
   1  -3  15       88.58       89.44      4.57 o 
   2  -3  15      105.66      116.66      5.10 o 
   3  -3  15       95.66      101.79      4.85 o 
  -6  -2  15      197.85      186.90      9.26 o 
  -5  -2  15       10.53        9.57      4.28 o 
  -4  -2  15      287.42      277.51     13.06 o 
  -3  -2  15        2.70        1.75      2.33 o 
  -2  -2  15      188.93      196.88      5.79 o 
  -1  -2  15        7.13        7.87      2.32 o 
   0  -2  15      123.70      116.31      4.43 o 
   1  -2  15       21.31       20.61      2.63 o 
   2  -2  15      212.96      236.64      6.60 o 
   3  -2  15        1.60       -1.60      2.73 o 
  -6  -1  15      355.46      361.43     22.54 o 
  -5  -1  15      100.00      107.82      6.86 o 
  -4  -1  15      306.90      296.32     23.32 o 
  -3  -1  15       63.48       64.14      7.22 o 
  -2  -1  15      222.50      209.91      5.90 o 
  -1  -1  15       21.27       24.14      2.67 o 
   0  -1  15      112.17      112.90      4.29 o 
   1  -1  15       37.77       40.28      2.39 o 
   2  -1  15      149.31      154.37      4.44 o 
   3  -1  15       30.49       38.89      3.88 o 
  -5   0  15      347.81      354.12     14.48 o 
  -4   0  15      278.14      279.59     13.05 o 
  -3   0  15      248.12      247.15     11.08 o 
  -2   0  15      496.83      467.81     12.44 o 
  -1   0  15        4.89        6.24      2.14 o 
   0   0  15      142.33      153.41      4.37 o 
   1   0  15       37.82       46.30      2.48 o 
   2   0  15       69.69       74.33      3.24 o 
   3   0  15        4.09        7.24      3.80 o 
  -5   1  15      465.81      471.61     17.65 o 
  -4   1  15        0.52       -0.82      4.57 o 
  -3   1  15      329.60      314.03     12.59 o 
  -2   1  15      306.79      311.28     26.35 o 
  -1   1  15      339.26      314.58      9.84 o 
   0   1  15      242.41      232.26      7.45 o 
   1   1  15       52.02       56.44      2.61 o 
   2   1  15      197.54      195.15      6.38 o 
   3   1  15       15.06       12.38      3.13 o 
  -5   2  15      446.62      474.52     19.26 o 
  -4   2  15      228.18      207.76     10.82 o 
  -3   2  15      261.49      274.10     12.11 o 
  -2   2  15        3.20        0.21      4.12 o 
  -1   2  15      650.41      610.78     19.75 o 
   0   2  15      166.92      168.57      9.01 o 
   1   2  15      365.29      363.13     19.26 o 
   2   2  15       75.94       68.41     13.18 o 
  -4   3  15       40.19       41.18     10.14 o 
  -3   3  15      112.12      123.34      8.30 o 
  -2   3  15      259.28      248.43     11.58 o 
  -1   3  15      558.73      579.78     32.44 o 
   0   3  15        0.59        6.70      6.97 o 
   1   3  15      424.18      429.46     14.87 o 
  -3   4  15        7.61        8.62      9.38 o 
  -2   4  15       26.85       44.09     11.66 o 
  -1   4  15       78.15       65.12     11.91 o 
   0   4  15      172.13      181.69     12.92 o 
  -2  -7  16       15.58       18.47      3.84 o 
  -1  -7  16       71.85       64.85      4.80 o 
   0  -7  16       14.23       21.36      4.67 o 
  -3  -6  16      250.65      264.91      8.29 o 
  -2  -6  16       63.55       69.48      4.54 o 
  -1  -6  16      164.84      174.65      6.69 o 
   0  -6  16       53.27       49.43      4.91 o 
   1  -6  16       25.76       16.49      5.32 o 
  -4  -5  16      259.92      260.20      7.61 o 
  -3  -5  16      108.81      109.58      4.93 o 
  -2  -5  16      348.01      359.68      9.71 o 
  -1  -5  16      268.76      272.44      8.17 o 
   0  -5  16       22.50       20.93      3.44 o 
   1  -5  16      265.58      283.88     10.44 o 
   2  -5  16       45.87       47.57      4.42 o 
  -4  -4  16      269.52      272.21      8.74 o 
  -3  -4  16        0.09        0.72      2.65 o 
  -2  -4  16      844.96      825.57     16.11 o 
  -1  -4  16       53.94       60.08      7.22 o 
   0  -4  16      343.72      365.38      9.54 o 
   1  -4  16       60.00       63.02      5.28 o 
   2  -4  16      129.53      136.05      6.07 o 
  -5  -3  16      189.41      196.74     10.12 o 
  -4  -3  16      301.58      307.60     14.52 o 
  -3  -3  16      132.51      140.02      5.14 o 
  -2  -3  16      496.46      486.76     15.68 o 
  -1  -3  16        7.89        5.12      2.61 o 
   0  -3  16      780.95      815.29     15.71 o 
   1  -3  16        9.53       13.61      2.84 o 
   2  -3  16      357.26      369.42     10.25 o 
  -5  -2  16      172.94      164.52     20.98 o 
  -4  -2  16      172.76      164.84      8.09 o 
  -3  -2  16      374.00      376.63      9.82 o 
  -2  -2  16       62.58       56.20      3.54 o 
  -1  -2  16      347.61      338.81      8.27 o 
   0  -2  16      544.27      516.32     11.09 o 
   1  -2  16      102.98      110.55      4.19 o 
   2  -2  16      382.18      363.78      9.26 o 
  -5  -1  16      207.89      195.61     10.75 o 
  -4  -1  16        0.63       -1.72      3.89 o 
  -3  -1  16      287.23      286.54     12.35 o 
  -2  -1  16        1.24       -2.41      3.33 o 
  -1  -1  16      568.19      583.62     13.21 o 
   0  -1  16      139.58      143.39      6.01 o 
   1  -1  16      105.36      127.27      4.42 o 
   2  -1  16      226.27      230.54      6.31 o 
  -5   0  16      156.31      136.58      9.43 o 
  -4   0  16       36.48       31.02      5.84 o 
  -3   0  16       32.68       32.53      5.83 o 
  -2   0  16      104.87      104.00      6.32 o 
  -1   0  16      197.43      186.77      6.88 o 
   0   0  16       41.26       47.87      3.08 o 
   1   0  16      313.06      337.29      8.90 o 
   2   0  16        1.09       -0.98      2.67 o 
  -4   1  16       55.12       52.12      6.47 o 
  -3   1  16       46.57       48.03      6.08 o 
  -2   1  16       59.93       71.72      6.47 o 
  -1   1  16       15.58       15.36      3.92 o 
   0   1  16       12.80       16.75      3.99 o 
   1   1  16      176.67      206.77     13.43 o 
   2   1  16      144.22      165.96      9.62 o 
  -4   2  16       53.11       47.48      6.72 o 
  -3   2  16      102.16      100.53     14.06 o 
  -2   2  16        2.76       -4.26      4.26 o 
  -1   2  16       26.45       17.81      4.76 o 
   0   2  16       25.44       30.41      6.81 o 
   1   2  16        5.77       10.01      4.48 o 
  -2   3  16       79.83       63.60     12.42 o 
  -1   3  16       12.83        1.27      8.62 o 
  -1  -6  17       41.74       49.10      4.43 o 
  -3  -5  17        2.11       -2.88      2.88 o 
  -2  -5  17       23.24       18.49      3.71 o 
  -1  -5  17       41.40       39.53      4.54 o 
   0  -5  17       41.22       33.84      3.93 o 
   1  -5  17       17.06       14.98      5.26 o 
  -4  -4  17      150.68      156.52      6.91 o 
  -3  -4  17      121.53      130.36      5.27 o 
  -2  -4  17        7.94        7.48      2.76 o 
  -1  -4  17      145.55      146.34      5.52 o 
   0  -4  17        4.18        6.21      3.00 o 
   1  -4  17       26.25       30.11      3.86 o 
  -4  -3  17       34.74       36.50      4.83 o 
  -3  -3  17      116.22      115.58      4.89 o 
  -2  -3  17       56.08       51.92      3.70 o 
  -1  -3  17       14.18       11.21      3.81 o 
   0  -3  17       78.74       85.97      5.58 o 
   1  -3  17       33.24       34.86      3.43 o 
  -4  -2  17       22.63       26.45      4.97 o 
  -3  -2  17      313.82      297.66     11.34 o 
  -2  -2  17        0.38        5.00      2.72 o 
  -1  -2  17      118.80      118.13      4.83 o 
   0  -2  17        0.52       -2.38      2.38 o 
   1  -2  17       13.67       16.41      2.85 o 
  -4  -1  17      105.48       97.01      6.73 o 
  -3  -1  17      318.27      282.94     10.95 o 
  -2  -1  17        1.74        7.86      3.52 o 
  -1  -1  17      442.39      451.99     11.52 o 
   0  -1  17       21.20       21.99      3.00 o 
   1  -1  17      181.34      188.01      5.66 o 
  -4   0  17      306.96      299.47     27.40 o 
  -3   0  17       65.33       63.94      6.35 o 
  -2   0  17      286.59      285.09     15.23 o 
  -1   0  17      196.81      188.96      7.19 o 
   0   0  17       48.27       52.95      5.56 o 
   1   0  17      145.61      153.22      5.62 o 
  -3   1  17        2.10        4.01     10.77 o 
  -2   1  17      532.68      527.83     18.56 o 
  -1   1  17       16.33        9.39      8.00 o 
   0   1  17      313.29      331.73     12.10 o 
  -2  -4  18       55.98       64.40      4.27 o 
  -1  -4  18      542.81      572.76     19.24 o 
  -2  -3  18      158.71      178.47      6.19 o 
  -1  -3  18       97.66       86.72      4.59 o 
   0  -3  18      121.81      138.67      7.94 o 
  -3  -2  18        6.34        3.03      4.64 o 
  -2  -2  18      226.32      225.11     12.01 o 
  -1  -2  18        2.12       -0.70      2.76 o 
   0  -2  18      138.78      137.50      5.44 o 
  -2  -1  18       11.99       13.58      3.64 o 
  -1  -1  18        6.54        8.37      3.83 o 
                                                 
